# Supplementary material for: Physical Workload and Work Capacity across Occupational Groups
Source: PLoS One. 2016 May 2;11(5):e0154073. doi: 10.1371/journal.pone.0154073 (PMC4852946; doi:10.1371/journal.pone.0154073)
Supplement: S1 Dataset — (XLSX) [file pone.0154073.s001.xlsx]

## Sheet: Tabelle1
Number	Age_yrs	Gender	Marital status	Nationality	Smoking status	Alcohol consumption	Medication	Accidents/Illnesses ≤3 months	Psychotherapy	Highest education	Occupational group	Flextime	Fixtime	Shiftwork	Weekend work	Daily working hours
1	61	male	married	CH	never	once-several times/month	no	no	no	university	group 2	yes	no	no	no	9
2	30	female	single	EU	no more	once-several times/month	yes	no	yes	university	group 2	no	yes	yes	yes	10.5
3	50	female	single	CH	never	once-several times/month	no	yes	yes	apprenticeship	group 1	yes	yes	no	no	8.5
4	58	male	married	CH	never	once-several times/week	no	no	no	university	group 2	no	yes	no	yes	8.5
5	36	female	single	CH	never	once-several times/month	no	no	yes	apprenticeship	group 1	yes	no	no	no	8
6	54	female	single	CH	never	never	no	no	no	maturity	group 1	yes	no	no	no	9
7	49	female	single	CH	never	once-several times/month	no	no	no	university	group 1	yes	no	no	no	8.5
8	40	female	married	EU	never	once-several times/month	yes	no	no	university	group 1	no	yes	no	no	9
9	26	female	single	CH	never	never	yes	no	no	maturity	group 1	yes	no	no	no	9
10	40	male	divorced	EU	no more	once-several times/week	no	no	yes	higher vocational school	group 1	yes	no	no	no	9
11	51	female	married	CH	no more	once-several times/week	yes	no	yes	apprenticeship	group 1	yes	no	no	no	8.4
12	42	male	married	EU	no more	once-several times/month	no	no	no	university	group 1	no	yes	no	no	9
13	58	male	married	CH	never	once-several times/month	yes	no	no	higher vocational school	group 1	yes	no	no	no	9
14	37	female	single	EU	no more	once-several times/month	no	no	no	university	group 2	no	no	yes	yes	9
15	55	female	married	CH	never	once-several times/week	no	no	no	university	group 1	yes	yes	no	yes	12
16	31	male	single	CH	never	once-several times/month	no	no	no	higher vocational school	group 1	yes	no	no	no	8.5
17	30	female	single	EU	never	once-several times/month	no	yes	no	apprenticeship	group 1	no	yes	no	yes	8
18	59	female	divorced	CH	yes	once-several times/month	no	no	yes	apprenticeship	group 2	no	yes	no	no	8.5
19	58	female	married	EU	no more	once-several times/month	no	no	no	higher vocational school	group 1	no	yes	no	no	9.5
20	46	female	married	CH	never	once-several times/week	yes	no	no	university	group 1	yes	no	no	no	10
21	42	female	single	CH	never	once-several times/week	no	yes	yes	maturity	group 1	yes	no	no	no	8.5
22	52	female	divorced	CH	no more	once-several times/week	no	no	no	higher vocational school	group 2	no	yes	yes	yes	8.5
23	59	female	divorced	CH	no more	once-several times/month	yes	no	no	maturity	group 2	yes	no	no	yes	8.5
24	39	male	single	EU	never	once-several times/week	no	no	no	university	group 1	no	yes	no	yes	10
25	23	female	single	CH	no more	once-several times/month	yes	no	no	university	group 2	no	no	yes	yes	9
26	51	female	single	EU	yes	once-several times/month	yes	no	no	higher vocational school	group 2	no	yes	no	no	8.4
27	24	female	single	CH	never	once-several times/month	no	yes	no	university	group 2	yes	no	no	no	9.5
28	29	female	single	CH	never	once-several times/week	yes	yes	no	university	group 2	yes	no	no	no	9.5
29	32	female	married	CH	never	once-several times/week	no	no	yes	university	group 1	no	yes	no	yes	10
30	22	male	single	EU	never	once-several times/month	no	no	no	apprenticeship	group 1	no	yes	no	no	8
31	30	male	single	CH	never	never	yes	yes	no	apprenticeship	group 1	yes	no	no	no	9
32	22	male	single	CH	yes	once-several times/week	no	no	yes	apprenticeship	group 2	no	yes	no	no	10
33	29	male	single	CH	yes	once-several times/week	no	no	no	higher vocational school	group 2	yes	yes	no	no	9.5
34	22	male	single	CH	never	once-several times/month	no	no	no	apprenticeship	group 1	yes	no	no	no	8
35	27	male	single	CH	never	once-several times/month	no	no	no	maturity	group 3	no	yes	no	no	8.5
36	27	male	single	CH	never	once-several times/week	no	yes	no	university	group 1	yes	no	no	no	5.5
37	23	male	single	CH	never	once-several times/month	no	no	no	maturity	group 2	yes	no	no	no	8.5
38	23	male	single	CH	yes	once-several times/month	no	no	no	maturity	group 1	no	yes	no	no	8.12
39	19	male	single	CH	yes	once-several times/week	no	no	no	apprenticeship	group 1	no	yes	no	no	8
40	49	male	married	CH	never	once-several times/month	no	no	no	apprenticeship	group 1	yes	no	no	no	8.5
41	53	male	single	CH	never	once-several times/month	no	no	no	university	group 1	yes	no	no	no	8
42	30	male	single	CH	no more	once-several times/month	no	no	no	apprenticeship	group 1	yes	no	no	no	9
43	42	male	married	CH	never	once-several times/month	yes	yes	no	apprenticeship	group 1	yes	no	no	no	9
44	36	female	single	CH	never	once-several times/month	no	no	no	apprenticeship	group 1	yes	no	no	no	8.4
45	48	female	married	CH	never	never	no	no	no	maturity	group 1	yes	no	no	no	8.4
46	59	female	single	EU	never	once-several times/week	yes	no	no	higher vocational school	group 2	no	no	yes	no	8.5
47	53	male	married	CH	yes	once-several times/week	yes	yes	no	university	group 1	yes	no	no	no	10
48	53	male	single	EU	yes	once-several times/week	yes	no	no	university	group 1	no	yes	no	no	10
49	33	female	married	EU	never	once-several times/month	no	no	no	university	group 1	yes	no	no	no	9
50	36	female	married	EU	no more	once-several times/month	yes	no	yes	university	group 1	no	no	yes	yes	9.5
51	48	female	divorced	CH	no more	never	no	no	no	maturity	group 2	no	no	yes	yes	8.4
52	30	female	single	CH	never	once-several times/month	yes	no	no	apprenticeship	group 1	yes	no	no	no	8.4
53	34	male	single	EU	no more	once-several times/month	no	no	no	apprenticeship	group 1	no	yes	no	no	13
54	28	male	single	EU	never	once-several times/week	no	no	no	university	group 1	yes	no	no	no	8
55	23	male	single	CH	never	once-several times/week	no	no	no	apprenticeship	group 2	yes	no	no	no	8
56	32	male	single	CH	never	never	no	no	no	apprenticeship	group 2	no	no	yes	yes	8.4
57	21	male	single	other	never	once-several times/month	yes	yes	yes	apprenticeship	group 1	no	yes	no	no	8.5
58	25	male	single	other	never	once-several times/month	no	yes	no	apprenticeship	group 1	no	yes	no	no	9
59	28	male	married	CH	never	once-several times/week	no	yes	no	apprenticeship	group 3	no	yes	no	no	8.5
60	31	male	single	CH	never	never	yes	yes	no	apprenticeship	group 3	yes	no	no	no	11
61	44	male	single	CH	never	once-several times/week	yes	yes	no	higher vocational school	group 1	yes	no	no	no	9.5
62	37	male	married	EU	never	never	no	yes	no	maturity	group 2	no	yes	no	no	8.4
63	24	female	single	CH	never	once-several times/month	yes	no	no	university	group 2	no	no	yes	yes	8.5
64	33	female	single	EU	never	once-several times/month	no	no	no	university	group 2	no	yes	yes	yes	8.5
65	38	female	single	CH	no more	once-several times/month	no	no	no	maturity	group 2	yes	no	no	no	9.5
66	32	female	married	CH	never	once-several times/week	no	yes	yes	university	group 1	no	yes	no	no	9.5
67	40	male	married	CH	yes	once-several times/week	no	no	no	university	group 1	no	yes	no	no	8.5
68	54	female	married	CH	never	once-several times/week	yes	yes	no	university	group 1	no	yes	no	yes	10
69	36	male	single	CH	never	once-several times/week	no	yes	no	university	group 2	yes	no	no	yes	11
70	31	female	single	CH	never	once-several times/month	yes	yes	yes	higher vocational school	group 2	no	yes	no	no	8.5
71	43	female	single	CH	never	never	no	no	no	maturity	group 1	yes	no	no	no	9
72	30	female	single	CH	never	never	yes	no	no	maturity	group 1	yes	no	no	no	8.5
73	58	female	divorced	CH	yes	once-several times/week	no	no	no	maturity	group 1	yes	no	no	no	8.4
74	31	female	single	CH	no more	once-several times/week	yes	yes	yes	university	group 1	yes	no	no	no	8.5
75	37	female	single	EU	never	once-several times/week	yes	yes	no	higher vocational school	group 1	yes	no	no	no	9
76	52	male	divorced	CH	no more	once-several times/week	no	no	no	apprenticeship	group 3	yes	no	no	yes	9
77	41	male	married	EU	never	never	no	no	yes	university	group 1	yes	no	no	no	9
78	52	male	married	CH	no more	once-several times/month	no	no	no	apprenticeship	group 3	no	yes	no	no	8.5
79	46	male	married	EU	never	once-several times/month	no	no	no	higher vocational school	group 1	yes	no	no	no	8.5
80	28	male	single	EU	never	once-several times/month	no	no	no	university	group 2	no	yes	no	no	8.5
81	31	male	single	CH	never	once-several times/month	no	no	no	university	group 1	yes	no	no	no	8.4
82	40	male	married	CH	no more	once-several times/week	yes	no	no	apprenticeship	group 1	yes	no	no	no	8.4
83	29	male	single	CH	never	once-several times/week	no	yes	no	maturity	group 2	no	yes	no	yes	8.5
84	24	female	single	CH	never	once-several times/month	no	no	no	university	group 2	no	yes	no	no	8.5
85	25	male	single	CH	no more	once-several times/month	no	no	no	maturity	group 1	yes	no	no	no	9
86	37	female	single	CH	never	once-several times/week	yes	yes	yes	university	group 2	no	yes	no	yes	8.4
87	48	male	married	CH	never	once-several times/week	no	no	yes	higher vocational school	group 1	no	yes	no	yes	8.4
88	33	male	married	CH	never	once-several times/month	no	yes	no	university	group 2	no	yes	no	no	8.4
89	50	female	single	EU	never	once-several times/month	yes	no	no	university	group 1	yes	no	no	no	8.5
90	18	male	single	CH	never	never	no	no	no	maturity	group 1	yes	no	no	no	9
91	43	female	married	CH	never	once-several times/month	yes	no	yes	maturity	group 1	yes	no	no	no	9
92	59	male	married	CH	never	once-several times/month	yes	yes	no	maturity	group 1	yes	no	no	no	9
93	26	male	single	EU	never	once-several times/month	no	no	no	university	group 1	no	yes	no	no	10
94	34	male	single	CH	never	never	no	yes	no	higher vocational school	group 2	no	yes	no	yes	8.4
95	48	female	married	CH	yes	once-several times/month	no	no	no	higher vocational school	group 1	no	yes	no	no	6.5
96	48	female	married	CH	never	once-several times/month	no	no	no	maturity	group 2	no	yes	yes	yes	8.4
97	48	male	married	EU	never	once-several times/week	yes	no	no	maturity	group 2	no	yes	no	no	8.4
98	31	male	single	CH	yes	once-several times/month	no	no	no	university	group 1	yes	no	no	no	8.4
99	27	female	single	CH	never	once-several times/month	no	no	no	apprenticeship	group 1	yes	no	no	no	8.5
100	27	female	single	CH	never	once-several times/month	no	no	no	apprenticeship	group 1	yes	no	no	no	8.4
101	29	female	single	CH	no more	never	no	no	yes	higher vocational school	group 2	yes	no	no	no	8.4
102	31	female	married	CH	no more	once-several times/month	no	no	no	higher vocational school	group 1	yes	no	no	no	9.5
103	21	male	single	CH	never	once-several times/week	no	no	no	apprenticeship	group 1	yes	no	no	no	8
104	22	female	single	CH	never	once-several times/month	yes	yes	no	maturity	group 1	no	yes	no	yes	8
105	26	male	single	CH	never	once-several times/month	no	no	no	university	group 1	yes	no	no	no	9
106	40	male	single	CH	no more	once-several times/week	no	yes	no	university	group 1	no	yes	no	yes	9
107	34	female	single	CH	no more	once-several times/month	yes	yes	yes	maturity	group 1	yes	no	no	no	8.4
108	33	male	single	EU	never	once-several times/month	no	no	no	university	group 1	yes	no	no	no	9
109	50	male	married	CH	no more	once-several times/week	no	no	no	university	group 1	yes	no	no	no	10
110	39	female	single	CH	never	never	no	yes	no	higher vocational school	group 2	yes	no	no	no	8.4
111	43	female	single	CH	no more	once-several times/month	no	no	no	university	group 1	yes	no	no	no	9
112	42	male	married	CH	never	once-several times/month	yes	no	yes	higher vocational school	group 2	yes	no	no	no	9
113	25	male	single	CH	yes	once-several times/week	no	no	no	apprenticeship	group 1	yes	no	no	no	9
114	23	female	single	CH	never	never	yes	no	no	apprenticeship	group 2	no	yes	no	no	8.5
115	36	male	married	EU	no more	once-several times/month	no	no	no	apprenticeship	group 2	yes	no	no	yes	8.5
116	36	female	single	CH	no more	once-several times/week	yes	no	yes	university	group 2	no	yes	no	no	9.5
117	37	female	single	EU	never	once-several times/month	no	no	no	apprenticeship	group 2	no	yes	no	yes	8.5
118	35	female	single	CH	never	once-several times/month	no	no	no	apprenticeship	group 2	yes	no	no	yes	7.5
119	28	female	single	EU	never	once-several times/month	yes	no	no	university	group 2	no	yes	no	no	8.5
120	43	female	single	EU	no more	once-several times/month	no	no	no	higher vocational school	group 2	no	yes	no	no	8
121	30	female	married	CH	no more	once-several times/month	no	no	yes	higher vocational school	group 1	yes	no	no	no	8.5
122	53	male	divorced	CH	never	once-several times/month	yes	no	no	higher vocational school	group 1	yes	no	no	no	10
123	39	male	married	EU	never	once-several times/week	no	no	no	university	group 1	no	yes	no	yes	10
124	38	female	single	CH	yes	once-several times/week	no	no	no	apprenticeship	group 1	yes	no	no	no	8.4
125	31	female	single	CH	never	once-several times/month	no	no	no	university	group 2	yes	no	no	yes	7.5
126	39	female	divorced	CH	no more	once-several times/week	no	yes	no	apprenticeship	group 1	no	yes	no	no	8
127	36	female	single	CH	yes	once-several times/month	yes	no	no	apprenticeship	group 1	no	yes	no	no	8.5
128	30	female	single	CH	yes	never	yes	no	no	higher vocational school	group 1	no	yes	no	no	8.4
129	41	male	single	CH	never	never	no	no	no	apprenticeship	group 2	no	yes	no	no	8.5
130	48	male	married	CH	no more	once-several times/week	no	no	no	apprenticeship	group 2	yes	no	no	yes	8.5
131	48	female	married	CH	never	once-several times/month	no	no	no	maturity	group 1	yes	no	no	no	8.4
132	53	female	married	EU	no more	once-several times/week	yes	no	no	university	group 2	no	yes	no	yes	7.3
133	35	male	married	EU	never	once-several times/month	no	no	no	maturity	group 2	no	yes	no	yes	8.5
134	60	female	divorced	CH	never	once-several times/week	yes	no	yes	maturity	group 2	yes	no	no	yes	8.5
135	30	female	single	EU	never	once-several times/month	no	no	no	university	group 2	no	yes	no	yes	8.5
136	46	male	married	CH	no more	never	no	no	no	apprenticeship	group 2	yes	no	no	no	9
137	31	male	divorced	CH	never	once-several times/month	no	no	no	apprenticeship	group 2	yes	no	no	yes	10
138	25	female	single	CH	no more	once-several times/week	no	yes	no	university	group 2	no	yes	no	no	7.5
139	42	male	married	EU	no more	once-several times/week	no	no	no	higher vocational school	group 2	no	yes	no	no	7.8
140	24	female	single	CH	yes	once-several times/month	no	yes	no	higher vocational school	group 2	no	no	yes	yes	8.5
141	34	male	single	EU	never	once-several times/month	no	no	no	university	group 1	yes	no	no	no	10
142	39	male	married	EU	never	once-several times/month	no	no	no	university	group 1	no	yes	yes	yes	11
143	51	female	divorced	CH	no more	never	no	no	no	apprenticeship	group 2	yes	no	no	yes	7
144	37	female	single	CH	never	never	no	no	no	apprenticeship	group 2	yes	no	yes	yes	9
145	61	male	single	CH	no more	once-several times/week	no	no	no	university	group 1	yes	no	no	no	9
146	40	male	married	CH	never	once-several times/week	no	no	no	university	group 1	yes	no	no	no	8
147	41	female	divorced	CH	no more	once-several times/month	no	no	yes	apprenticeship	group 2	no	yes	no	no	13
148	47	male	single	CH	never	once-several times/month	yes	yes	yes	apprenticeship	group 3	yes	no	no	no	9
149	30	male	single	CH	never	once-several times/week	no	no	no	maturity	group 1	no	yes	no	yes	10
150	39	male	single	CH	never	once-several times/week	no	no	no	higher vocational school	group 2	no	yes	no	no	8.75
151	35	male	married	CH	never	once-several times/week	no	no	no	apprenticeship	group 3	no	yes	no	no	8.75
152	34	male	married	CH	never	once-several times/week	no	no	no	university	group 1	yes	no	no	no	8
153	37	male	married	CH	yes	once-several times/month	no	no	no	university	group 1	no	yes	no	no	12
154	19	male	single	CH	never	once-several times/week	no	no	no	apprenticeship	group 3	no	yes	no	no	8.75
155	32	female	single	CH	never	once-several times/month	yes	yes	yes	apprenticeship	group 1	no	yes	no	no	9
156	60	male	married	CH	never	once-several times/month	no	no	yes	maturity	group 2	no	yes	no	yes	7.5
157	30	male	single	CH	yes	once-several times/week	no	no	no	higher vocational school	group 1	no	yes	no	no	9.5
158	33	male	married	CH	yes	once-several times/week	yes	no	no	higher vocational school	group 3	no	yes	no	no	9
159	39	male	married	EU	never	once-several times/month	no	no	no	apprenticeship	group 3	no	yes	no	no	8.75
160	32	male	married	EU	yes	once-several times/week	no	yes	no	apprenticeship	group 3	no	yes	no	no	8.5
161	46	male	married	EU	no more	daily	yes	no	no	basic school	group 2	no	yes	no	no	8.5
162	52	male	married	EU	no more	once-several times/week	no	no	no	apprenticeship	group 3	no	yes	no	no	9.5
163	38	male	married	CH	yes	once-several times/week	no	no	no	apprenticeship	group 3	no	yes	no	no	8.75
164	59	male	single	EU	never	never	yes	yes	yes	university	group 3	no	yes	no	no	8
165	46	male	married	EU	yes	daily	no	no	no	basic school	group 3	no	yes	no	no	8.5
166	50	male	married	CH	no more	once-several times/week	no	no	no	apprenticeship	group 2	no	yes	no	no	8.5
167	26	male	single	CH	yes	once-several times/week	yes	yes	no	apprenticeship	group 3	no	yes	no	no	8.75
168	21	male	single	CH	yes	once-several times/week	no	no	no	apprenticeship	group 3	no	yes	no	no	8.75
169	18	male	single	CH	never	once-several times/month	no	no	no	apprenticeship	group 3	no	yes	no	no	8.5
170	29	male	single	EU	never	never	no	no	no	basic school	group 3	no	yes	no	no	8.75
171	25	male	single	EU	yes	once-several times/month	no	no	no	apprenticeship	group 3	no	yes	no	no	8.75
172	24	male	single	CH	never	once-several times/week	no	no	no	higher vocational school	group 3	no	yes	no	no	8.25
173	21	male	single	CH	yes	once-several times/week	no	no	yes	apprenticeship	group 3	no	yes	no	no	8.25
174	47	male	married	EU	no more	once-several times/week	no	no	no	higher vocational school	group 3	no	no	no	no	8.75
175	35	male	married	EU	never	once-several times/month	no	yes	no	basic school	group 3	no	yes	no	no	8.75
176	30	male	single	EU	no more	once-several times/month	no	no	no	apprenticeship	group 3	no	yes	no	no	8.75
177	37	male	single	CH	yes	daily	no	no	no	higher vocational school	group 3	no	yes	no	no	8.25
178	27	male	married	EU	never	never	no	no	no	apprenticeship	group 3	no	yes	no	no	8.75
179	32	male	single	CH	never	once-several times/month	no	no	yes	apprenticeship	group 2	yes	no	no	no	9
180	23	male	single	CH	no more	once-several times/week	no	no	no	apprenticeship	group 3	no	yes	no	no	8.25
181	23	male	single	CH	yes	once-several times/week	no	no	no	apprenticeship	group 3	no	yes	no	no	9
182	19	female	single	CH	no more	once-several times/week	no	no	yes	apprenticeship	group 2	no	yes	no	no	9
183	34	male	single	CH	no more	once-several times/week	no	no	no	apprenticeship	group 3	no	yes	no	no	8.5
184	18	male	single	CH	never	once-several times/week	no	yes	no	apprenticeship	group 3	no	yes	no	no	8.25
185	18	male	single	CH	yes	once-several times/week	no	no	no	apprenticeship	group 3	no	yes	no	no	8.75
186	19	male	single	CH	never	once-several times/week	no	no	no	apprenticeship	group 3	no	yes	no	no	8.5
187	18	male	single	CH	never	once-several times/week	no	no	yes	apprenticeship	group 3	no	yes	no	no	9
188	22	male	single	EU	yes	once-several times/week	no	no	no	apprenticeship	group 3	no	yes	no	no	10
189	18	male	single	CH	yes	once-several times/month	no	no	no	apprenticeship	group 3	no	yes	no	no	9
190	20	male	single	CH	yes	once-several times/month	no	no	no	apprenticeship	group 3	no	yes	no	no	8.5
191	18	male	single	CH	yes	once-several times/month	no	no	no	apprenticeship	group 3	no	yes	no	no	8.75
192	18	female	single	EU	never	never	yes	yes	no	apprenticeship	group 2	no	yes	no	no	9
193	19	male	single	EU	never	once-several times/month	no	no	no	apprenticeship	group 3	no	yes	no	no	8
194	18	female	single	CH	yes	once-several times/month	no	no	no	apprenticeship	group 2	no	yes	no	yes	9.25
195	18	female	single	EU	yes	once-several times/month	yes	no	no	apprenticeship	group 2	no	yes	no	yes	8.5
196	18	female	single	CH	never	never	no	no	no	apprenticeship	group 2	no	yes	no	no	10
197	45	male	married	CH	never	once-several times/week	no	no	no	higher vocational school	group 1	yes	no	no	no	8.5
198	19	female	single	CH	never	never	no	no	no	apprenticeship	group 2	no	yes	no	no	10
199	25	female	single	CH	never	never	no	no	no	apprenticeship	group 2	no	yes	no	no	8.75
200	25	female	single	CH	no more	once-several times/week	yes	no	no	university	group 1	yes	no	no	no	8.5
201	40	male	married	EU	yes	once-several times/week	no	no	no	apprenticeship	group 3	no	yes	no	no	9
202	18	female	single	CH	yes	once-several times/month	yes	no	no	apprenticeship	group 2	no	yes	no	yes	8.5
203	21	female	single	other	no more	once-several times/month	no	yes	no	apprenticeship	group 2	no	yes	no	no	10
204	19	male	single	CH	never	once-several times/month	no	no	no	apprenticeship	group 2	no	yes	no	no	9
205	21	female	single	CH	yes	once-several times/month	no	no	yes	apprenticeship	group 2	no	yes	no	no	8.5
206	20	female	single	other	never	never	no	no	no	apprenticeship	group 2	no	yes	no	no	8.5
207	18	female	single	CH	yes	once-several times/month	yes	yes	yes	apprenticeship	group 2	no	yes	no	no	9
208	18	female	single	CH	yes	once-several times/week	no	no	no	apprenticeship	group 2	no	yes	no	no	8
209	20	female	single	CH	yes	never	no	yes	no	apprenticeship	group 2	no	yes	no	no	9
210	22	male	married	CH	no more	once-several times/week	no	no	no	apprenticeship	group 3	no	yes	no	no	9
211	22	male	single	CH	never	once-several times/month	no	no	no	apprenticeship	group 3	no	yes	no	no	9
212	47	male	married	CH	no more	once-several times/month	no	no	no	higher vocational school	group 1	no	yes	no	no	10
213	41	male	divorced	CH	never	once-several times/week	yes	no	yes	higher vocational school	group 1	yes	no	no	no	9
214	20	male	single	CH	yes	once-several times/week	no	no	no	apprenticeship	group 3	no	yes	no	no	9
215	30	male	single	EU	never	never	no	no	no	basic school	group 3	no	yes	no	no	9
216	25	male	single	EU	never	once-several times/month	no	no	no	basic school	group 3	no	yes	no	no	9
217	47	male	married	EU	never	never	no	no	no	apprenticeship	group 2	no	yes	no	no	9
218	50	male	married	EU	never	once-several times/week	no	no	no	university	group 1	yes	no	no	no	9
219	42	male	married	EU	never	once-several times/week	no	no	no	apprenticeship	group 3	yes	no	no	no	8.5
220	48	male	married	EU	no more	once-several times/month	no	no	no	apprenticeship	group 2	no	no	yes	no	8.5
221	54	female	married	EU	no more	never	no	no	no	basic school	group 3	no	no	yes	yes	8.25
222	51	female	married	CH	never	never	no	no	no	basic school	group 3	no	yes	no	yes	8.25
223	58	male	married	EU	never	once-several times/month	yes	no	yes	basic school	group 3	no	yes	yes	yes	8.25
224	47	female	divorced	EU	no more	once-several times/week	no	yes	no	apprenticeship	group 2	no	yes	no	yes	8.4
225	53	female	divorced	CH	yes	once-several times/week	yes	no	no	apprenticeship	group 1	no	yes	no	no	8.5
226	42	female	married	EU	never	never	no	no	no	maturity	group 2	no	no	yes	no	8.4
227	42	male	married	EU	no more	once-several times/month	no	yes	no	maturity	group 3	no	yes	yes	no	8.25
228	35	female	single	CH	never	once-several times/week	no	no	yes	apprenticeship	group 2	no	yes	no	no	8.5
229	60	male	married	CH	never	once-several times/week	no	no	no	apprenticeship	group 3	no	yes	no	no	9.5
230	30	male	married	other	yes	once-several times/month	no	no	no	apprenticeship	group 2	no	no	yes	no	8.5
231	35	male	married	other	yes	once-several times/week	no	no	no	apprenticeship	group 3	no	no	yes	no	8.25
232	25	male	married	other	never	never	no	no	no	apprenticeship	group 3	no	no	yes	no	8.5
233	50	female	married	other	never	never	yes	yes	yes	basic school	group 3	no	yes	yes	yes	8
234	24	male	single	EU	yes	never	no	yes	no	maturity	group 3	no	yes	no	no	8.25
235	19	male	single	EU	yes	once-several times/month	no	no	no	apprenticeship	group 3	no	yes	no	yes	8.5
236	18	male	single	EU	no more	once-several times/week	yes	yes	no	apprenticeship	group 3	no	yes	no	no	8.2
237	19	male	single	other	yes	never	no	no	no	apprenticeship	group 3	no	yes	no	no	8.5
238	18	male	single	CH	never	once-several times/month	no	no	no	apprenticeship	group 3	yes	yes	no	yes	8
239	20	male	single	CH	yes	once-several times/month	no	no	no	apprenticeship	group 3	no	yes	no	no	9
240	22	male	single	other	yes	never	no	yes	no	apprenticeship	group 3	no	yes	no	no	8.5
241	18	male	single	CH	never	once-several times/week	no	no	no	apprenticeship	group 3	no	yes	no	no	9
242	18	male	single	CH	never	once-several times/month	no	no	no	apprenticeship	group 3	no	yes	no	no	8.5
243	19	male	single	CH	no more	once-several times/month	no	no	no	apprenticeship	group 3	no	yes	no	no	8
244	19	male	single	EU	never	once-several times/month	no	no	no	apprenticeship	group 3	no	yes	no	no	8
245	18	male	single	CH	yes	once-several times/month	no	yes	no	apprenticeship	group 3	no	yes	no	no	8.6
246	49	male	married	CH	yes	once-several times/month	no	no	no	apprenticeship	group 2	no	yes	no	no	9.5
247	42	male	married	CH	never	once-several times/month	no	no	no	apprenticeship	group 3	no	yes	no	no	8.5
248	26	male	single	CH	never	once-several times/month	no	yes	no	higher vocational school	group 3	no	yes	no	no	10
249	18	male	single	CH	yes	once-several times/week	no	no	no	apprenticeship	group 3	no	yes	no	no	8.5
250	19	male	single	CH	never	once-several times/week	no	no	no	apprenticeship	group 3	no	yes	no	yes	8.5
251	19	male	single	CH	no more	once-several times/month	no	no	no	apprenticeship	group 3	no	yes	no	yes	10.5
252	56	male	married	CH	never	once-several times/week	no	no	no	higher vocational school	group 1	yes	no	no	no	8.5
253	47	male	divorced	CH	never	once-several times/month	no	no	no	university	group 1	yes	no	no	no	9
254	41	male	married	CH	never	once-several times/week	no	no	no	higher vocational school	group 2	yes	no	no	no	9
255	28	male	single	CH	no more	once-several times/month	no	no	no	apprenticeship	group 3	no	yes	no	no	8
256	25	male	single	CH	never	once-several times/month	no	no	yes	higher vocational school	group 3	no	yes	no	no	8.5
257	18	male	single	CH	yes	once-several times/month	no	no	no	apprenticeship	group 3	no	yes	no	no	8.5
258	18	male	single	CH	never	once-several times/week	no	no	no	apprenticeship	group 3	no	yes	no	no	9
259	18	male	single	CH	never	once-several times/month	yes	yes	no	apprenticeship	group 3	no	yes	no	no	8.25
260	19	male	single	CH	never	once-several times/week	no	no	no	apprenticeship	group 3	no	yes	no	no	8
261	19	female	single	CH	yes	never	yes	no	yes	apprenticeship	group 2	no	yes	no	yes	10
262	20	female	single	CH	yes	never	yes	yes	yes	apprenticeship	group 2	no	yes	no	no	9
263	51	male	married	CH	never	never	no	yes	no	university	group 2	yes	yes	no	yes	9
264	58	male	divorced	CH	never	once-several times/week	no	no	yes	university	group 2	no	yes	no	no	8
265	20	female	single	CH	never	once-several times/month	yes	yes	no	apprenticeship	group 2
266	19	female	single	CH	never	never	no	no	no	apprenticeship	group 3	no	yes	no	no	8.5
267	18	male	single	CH	yes	once-several times/week	no	no	no	apprenticeship	group 3	no	yes	no	no	8.5
268	19	male	single	CH	yes	once-several times/week	no	yes	no	apprenticeship	group 3	no	yes	no	no	8.25
269	20	male	single	CH	yes	once-several times/month	no	no	no	apprenticeship	group 3	no	yes	no	no	8.5
270	18	male	single	CH	yes	once-several times/month	no	no	no	apprenticeship	group 3	no	yes	no	no	8.75
271	18	male	single	CH	never	never	no	no	no	apprenticeship	group 3	no	yes	no	no	8
272	18	male	single	CH	never	once-several times/month	no	yes	no	apprenticeship	group 3	yes	no	no	no	8.25
273	20	male	single	CH	yes	once-several times/month	no	yes	no	apprenticeship	group 3	no	yes	no	no	9
274	22	female	single	CH	never	once-several times/month	no	no	no	apprenticeship	group 3	no	yes	no	no	8.25
275	29	female	single	CH	never	once-several times/month	no	no	no	university	group 2	no	yes	no	no	8
276	19	male	single	other	never	never	no	no	no	apprenticeship	group 3	no	yes	no	no	8.5
277	19	male	single	CH	never	once-several times/month	no	no	no	apprenticeship	group 3	no	yes	no	no	8.5
278	21	male	single	CH	yes	once-several times/week	no	yes	no	apprenticeship	group 3	no	yes	no	no	8.5
279	18	male	single	CH	never	once-several times/month	no	no	no	apprenticeship	group 3	yes	no	no	no	8
280	35	male	married	CH	never	once-several times/week	yes	no	no	university	group 2	yes	yes	no	yes	8
281	18	male	single	CH	never	once-several times/month	no	yes	no	apprenticeship	group 3	no	yes	no	no	8.5
282	22	male	single	CH	never	once-several times/week	no	yes	no	apprenticeship	group 3	no	yes	no	no	8.5
283	19	male	single	CH	never	once-several times/month	no	no	no	apprenticeship	group 3	no	yes	no	no	8.5
284	19	male	single	other	never	once-several times/month	no	no	no	apprenticeship	group 3	no	yes	no	no	8.4
285	18	male	single	CH	yes	once-several times/month	no	yes	no	apprenticeship	group 3	no	yes	no	no	8.5
286	49	male	married	CH	never	once-several times/month	no	no	no	university	group 2	no	yes	no	no	7
287	23	female	single	CH	never	once-several times/month	no	no	no	university	group 2	no	yes	no	no	8.5
288	40	male	married	CH	never	once-several times/week	no	no	no	university	group 2	yes	yes	no	no	8
289	27	female	single	CH	never	once-several times/week	no	no	no	university	group 1	yes	no	no	no	8
290	31	female	single	CH	never	once-several times/week	no	yes	yes	apprenticeship	group 2	no	yes	yes	yes	9
291	23	female	single	CH	never	once-several times/month	no	yes	no	university	group 2	no	yes	no	no	8.5
292	23	female	single	CH	never	once-several times/month	yes	yes	no	university	group 2	no	yes	no	no	9.5
293	36	female	married	CH	never	once-several times/month	no	no	yes	higher vocational school	group 1	yes	no	no	no	10
294	26	female	single	CH	never	once-several times/month	no	no	yes	university	group 1	no	yes	no	no	9
295	30	female	single	CH	never	once-several times/month	no	yes	no	university	group 2	no	yes	no	no	7
296	28	male	single	CH	no more	once-several times/month	no	yes	no	university	group 2	no	yes	no	no	6
297	55	male	divorced	CH	never	once-several times/month	no	no	no	university	group 2	no	yes	no	no	8
298	26	male	single	CH	no more	once-several times/month	no	no	no	apprenticeship	group 3	yes	no	no	no	9
299	22	male	single	CH	never	once-several times/week	no	no	yes	basic school	group 3	no	yes	no	no	8.5
300	24	male	single	EU	never	once-several times/week	no	no	no	apprenticeship	group 3	no	yes	no	no	8.75
301	27	male	single	CH	never	once-several times/month	no	no	no	apprenticeship	group 3	no	yes	no	no	8.75
302	35	female	single	CH	never	once-several times/month	no	yes	yes	university	group 2	no	no	yes	yes	12
303	39	male	married	CH	never	once-several times/week	no	no	no	maturity	group 3	yes	no	no	no	9
