# Supplementary material for: Physical Workload and Work Capacity across Occupational Groups
Source: PLoS One. 2016 May 2;11(5):e0154073. doi: 10.1371/journal.pone.0154073 (PMC4852946; doi:10.1371/journal.pone.0154073)
Supplement: S2 Dataset — (XLSX) [file pone.0154073.s002.xlsx]

## Sheet: Tabelle1
Number	Height_m	Weight_kg	Stages_20-meter Shuttlerun	Shuttles_20-meter Shuttlerun
1	1.817	82.7	4	3
2	1.645	57.2	5	5
3	1.681	68.2	3	3
4	1.79	78.9	8	2
5	1.642	62	6	9
6	1.6	83	3	4
7	1.563	61.1	3	4
8	1.73	70	7	5
9	1.616	58.3	6	2
10	1.61	76.5	7	6
11	1.693	76.6	3	1
12	1.88	97.1	8	1
13	1.706	90.5	6	3
14	1.608	48.8	8	4
15	1.648	61.4	4	3
16	1.872	80.1	10	4
17	1.678	64.6	6	1
18	1.768	60.2	5	2
19	1.626	70.5	3	8
20	1.69	54.1	5	3
21	1.656	61	4	2
22	1.72	70	6	1
23	1.587	66.9	2	6
24	1.63	67.2	9	5
25	1.643	59.5	5	9
26	1.667	71.1
27	1.673	59.6	7	3
28	1.686	61.5	10	1
29	1.662	53.1	11	2
30	1.696	70.2	8	9
31	1.75	75.4	11	8
32	1.743	69.3	11	12
33	1.771	76.6	11	6
34	1.734	68.3	11	12
35	1.868	99.4	12	2
36	1.78	82.9	12	2
37	1.749	75.3	11	7
38	1.737	65.2	11	8
39	1.805	75.1	11	2
40	1.727	70.4	9	9
41	1.763	80.5	8	3
42	1.764	77.2	9	4
43	1.746	99.4	5	9
44	1.738	60.6	6	3
45	1.601	69.7
46	1.718	81.8	3	3
47	1.765	81.7	6	6
48	1.851	77.8	6	3
49	1.696	63.7	7	3
50	1.735	72	6	5
51	1.576	56.6	4	4
52	1.646	55.4	5	8
53	1.83	88.7	12	12
54	1.815	71	12	12
55	1.795	77.7	14	3
56	1.76	86.4	15	1
57	1.705	73.9	13	4
58	1.71	76.8	12	12
59	1.78	64.8	13	4
60	1.841	91.6	13	2
61	1.846	82.4	8	1
62	1.801	102.3	8	10
63	1.643	48.3	9	2
64	1.739	67.7	7	2
65	1.696	65	4	9
66	1.588	66.8	8	4
67	1.825	88.1	10	8
68	1.689	49.5	5	9
69	1.764	75.6	12	8
70	1.721	63.6	8	5
71	1.633	59.2	6	1
72	1.775	66.1	7	2
73	1.764	75.8	2	6
74	1.754	63.8	9	2
75	1.674	73.3	4	1
76	1.804	81.3	8	5
77	1.839	75.7	10	9
78	1.736	80.3	9	4
79	1.762	67.6	8	8
80	1.835	63.9	9	8
81	1.814	68.2	9	4
82	1.837	77.6	10	3
83	1.768	70.3	13	2
84	1.596	54	8	4
85	1.745	70.1	10	3
86	1.761	76.4	5	4
87	1.874	93.5	5	9
88	1.869	79.7	12	11
89	1.657	74.8	4	1
90	1.845	73.8	11	2
91	1.657	63.1	3	4
92	1.769	70.3	7	7
93	1.749	79.3	11	1
94	1.819	93.6	6	3
95	1.564	62	5	1
96	1.58	62.8	5	2
97	1.733	65.2	9	4
98	1.771	87.6	11	1
99	1.713	80.3	4	3
100	1.661	52.9	5	4
101	1.66	53.1	6	10
102	1.711	64.7	8	11
103	1.755	73.6	8	11
104	1.702	59.6	9	10
105	1.903	75	10	11
106	1.666	68.8	8	1
107	1.63	51	4	2
108	1.803	73.4	10	11
109	1.762	95.9	5	6
110	1.724	85	5	4
111	1.713	65.5	6	9
112	1.924	123.9	4	2
113	1.792	85.3	11	10
114	1.728	59.3	4	3
115	1.676	77.4	6	3
116	1.765	68.5	7	3
117	1.602	68.9	6	1
118	1.748	77.2	7	3
119	1.567	43.9	6	2
120	1.694	73.3	8	2
121	1.636	91.4	2	7
122	1.755	75.9	8	4
123	1.817	76.7	12	2
124	1.574	46	8	2
125	1.666	60.1	8	6
126	1.692	75.5	5	6
127	1.692	61.5	3	7
128	1.607	54	7	5
129	1.782	77.9	11	10
130	1.808	76.2	10	6
131	1.679	59	8	2
132	1.665	71.4	5	2
133	1.763	78.3	9	3
134	1.589	54.4	4	5
135	1.714	58.2	6	3
136	1.819	67.5	10	7
137	1.823	76.6	8	4
138	1.723	58.7	9	4
139	1.871	76.3	10	2
140	1.599	53.4	8	3
141	1.756	84.8	7	4
142	1.785	89.3	8	3
143	1.614	70.5	3	3
144	1.682	55.3	7	8
145	1.844	83	4	1
146	1.803	77.8	11	1
147	1.721	85.4	4	7
148	1.813	80.8	9	2
149	1.747	73	12	1
150	1.846	87.3	8	10
151	1.777	80.8	6	9
152	1.789	71.8	13	2
153	1.704	77.7	8	1
154	1.919	69.4	10	11
155	1.652	58	4	2
156	1.73	65.5	7	1
157	1.837	87.2	6	8
158	1.67	80.5	5	1
159	1.643	71.5	7	6
160	1.778	108.2	5	8
161	1.736	98.2	6	1
162	1.705	76.5	9	6
163	1.715	88.8	6	1
164	1.73	92.1	7	1
165	1.681	64.7	6	7
166	1.699	78.7	6	3
167	1.753	65.7	10	2
168	1.708	74.3	8	3
169	1.771	82.6	11	12
170	1.827	95.8	8	1
171	1.844	90.5	10	2
172	1.878	87.5	9	10
173	1.755	74.4	8	1
174	1.88	96.1	7	2
175	1.789	112.7	5	6
176	1.786	72.6	9	5
177	1.666	92.3	4	8
178	1.81	77.7
179	1.78	70.3	13	13
180	1.704	74.6	9	10
181	1.765	80.4	11	4
182	1.634	65.6	4	4
183	1.662	63.2	8	8
184	1.659	63.4	13	2
185	1.774	64.3	10	4
186	1.689	70.6	12	4
187	1.827	73.1	13	3
188	1.751	73	10	2
189	1.678	61.1	6	5
190	1.773	68	9	8
191	1.743	67.7	10	1
192	1.741	60.9	4	3
193	1.735	67.9	11	4
194	1.572	51	5	3
195	1.589	53.7	5	6
196	1.735	72.2	4	1
197	1.678	69.7	9	4
198	1.6	53	4	6
199	1.621	52.5	5	1
200	1.775	60.4	10	10
201	1.78	75.1	7	3
202	1.63	58.7	4	5
203	1.636	89.3	3	7
204	1.718	52.7	7	1
205	1.584	73	4	3
206	1.729	76.5	4	3
207	1.597	58.3	5	6
208	1.636	101.6	3	6
209	1.638	62.5	5	2
210	1.686	68	10	5
211	1.694	85.8	8	1
212	1.786	96.6	5	7
213	1.727	79.9	9	4
214	1.777	62.7	8	11
215	1.751	73.8	11	6
216	1.684	61.7	8	5
217	1.815	95.4	5	6
218	1.935	90.3	7	5
219	1.735	86.7	6	1
220	1.879	117.1	5	2
221	1.511	56.3	4	3
222	1.5	49.5	2	3
223	1.804	80.3	6	5
224	1.554	61.8	4	2
225	1.734	68.1	4	1
226	1.66	74.4	5	3
227	1.791	78.8	9	6
228	1.734	63.7	7	9
229	1.67	75.3	8	3
230	1.776	84.4	7	7
231	1.778	89	6	2
232	1.777	97.6	6	5
233	1.547	68.9
234	1.793	74	8	1
235	1.757	69.3	9	4
236	1.694	96.2	5	2
237	1.749	73.7	9	4
238	1.746	63.6	11	4
239	1.834	88.6	8	3
240	1.76	70.6	8	5
241	1.715	88.3	7	3
242	1.756	56.6	8	9
243	1.751	82.8	8	5
244	1.755	84.5	10	1
245	1.778	79.1	7	1
246	1.787	85.1	10	3
247	1.753	72.8	11	6
248	1.792	95.8	9	4
249	1.759	70.9	10	5
250	1.779	65.9	11	12
251	1.85	73.9	10	9
252	1.813	84.3	5	6
253	1.816	100.5	7	7
254	1.856	82	12	2
255	1.914	88.7	10	9
256	1.749	79.5	6	1
257	1.846	83.4	11	8
258	1.852	86.8	10	6
259	1.738	67.4	12	2
260	1.787	73.7	9	9
261	1.712	66.3	3	7
262	1.594	53	3	7
263	1.762	72.9	10	1
264	1.772	82.7	8	9
265	1.713	61.3	4	1
266	1.585	53.2	5	2
267	1.714	72.2	10	2
268	1.764	86.2	7	5
269	1.674	61.3	11	12
270	1.806	77.7	10	3
271	1.754	79.8	10	2
272	1.783	73.1	8	7
273	1.867	75.5	6	7
274	1.672	55.8	6	9
275	1.613	61.2	8	4
276	1.72	75.6	9	3
277	1.731	78.4	8	3
278	1.796	67.3	8	7
279	1.761	67.6	11	8
280	1.643	74.6	11	4
281	1.8	81.9	8	3
282	1.842	74.9	9	4
283	1.744	63	10	7
284	1.736	77.6	8	1
285	1.746	79.3	6	9
286	1.683	69.9	9	10
287	1.706	61.1	8	3
288	1.717	72.3	9	11
289	1.634	53	7	6
290	1.574	56.2	7	3
291	1.603	56.1	6	3
292	1.625	68	7	3
293	1.746	65.5	7	10
294	1.716	70.4	7	3
295	1.647	56.7	9	3
296	1.682	73.2	11	2
297	1.82	78.4	9	6
298	1.864	72.6	13	12
299	1.772	75.2	11	4
300	1.795	73.7	11	5
301	1.786	82.7	10	4
302	1.734	76.5	7	9
303	1.748	75.8	11	3
