# Supplementary material for: Physical Workload and Work Capacity across Occupational Groups
Source: PLoS One. 2016 May 2;11(5):e0154073. doi: 10.1371/journal.pone.0154073 (PMC4852946; doi:10.1371/journal.pone.0154073)
Supplement: S3 Dataset — (XLSX) [file pone.0154073.s003.xlsx]

## Sheet: Tabelle1
Number	EE_Work-time	EE_Leisure-time	EE_Non-working day	EE_Recreation	METs_Work-time	METs_Leisure-time	METs_Non-working day	METs_Recreation	MPA_Work-time	MPA_Leisure-time	MPA_Non-working day	MPA_Recreation	HPA_Work-time	HPA_Leisure-time	HPA_Non-working day	HPA_Recreation	VHPA_Work-time	VHPA_Leisure-time	VHPA_Non-working day	VHPA_Recreation	Steps_Work-time	Steps_Leisure-time	Steps_Non-working day	Steps_Recreation
1	1028	1203	1887	1431	1.8	1.8	1.5	1.7	47	65	100	77	3	6	2	5	0	0	0	0	2391	3715	10013	5814
2	1067	931	1904	1255	2.4	2.5	2.3	2.4	137	112	242	155	5	3	10	5	0	0	0	0	7611	4841	7294	5659
3	912	859	1820	1500	1.5	1.8	1.8	1.8	23	63	128	85	0	1	0	1	0	0	0	0	4264	5175	7217	5856
4	1493	1573	2185	1777	2.1	2.2	1.9	2.1	54	124	194	147	1	6	1	4	9	9	0	6	8097	7258	17953	10823
5	924	1389	2413	1730	1.8	3.1	2.6	2.9	59	157	303	206	2	16	24	19	0	9	0	6	3645	7318	10713	8450
6	1048	1331	1762	1403	1.6	2.2	1.4	2.1	39	71	54	68	0	2	0	2	0	5	0	4	4644	7858	6191	7580
7	607	852	1557	1087	1.2	1.8	1.7	1.8	9	68	136	91	0	1	0	1	0	0	0	0	1443	6619	9996	7745
8	956	1049	2666	1588	1.5	2.3	2.6	2.4	34	86	278	150	0	1	12	5	0	0	0	0	3894	5085	10940	7037
9	1113	1275	1596	1382	2.3	2.4	2.6	2.5	112	184	213	194	2	6	10	7	0	0	1	0	6237	2388	2520	2432
10	865	1293	2319	1635	1.4	2.1	2	2.1	24	78	170	109	0	6	8	7	0	0	1	0	3610	4976	8428	6127
11	1149	724	1265	995	1.7	1.8	1.4	1.6	43	34	32	33	0	0	1	1	0	0	0	0	6693	4432	4171	4302
12	1183	1372	2700	1638	1.4	1.9	1.8	1.9	25	75	108	82	0	2	0	2	0	0	0	0	2886	5250	11808	6562
13	951	1199	2845	1748	1.2	2	2.2	2.1	11	66	170	101	0	2	4	3	0	0	0	0	1821	3884	13302	7023
14	1155	664	958	811	2.5	2.6	2.4	2.5	194	111	154	133	11	7	12	10	0	0	4	1	7939	3293	3631	3462
15	1172	421	1831	656	1.6	1.8	1.8	1.8	60	27	130	44	2	2	2	2	0	7	0	6	5669	2898	10021	4085
16	1411	1815	2425	2018	2	2.6	2.5	2.6	102	153	228	178	6	14	13	14	0	18	0	3	6561	6139	13464	8581
17	1109	1408	1601	1472	2.5	2.2	2.3	2.2	115	106	165	126	0	1	5	2	0	12	0	8	5100	7666	8650	7994
18	904	906	2166	1326	1.7	1.9	2.3	2	55	73	271	139	2	4	3	4	0	0	0	0	4396	2847	13224	6306
19	926	1484	2552	1840	1.5	2.4	2.5	2.4	30	182	240	201	0	3	22	9	0	0	0	0	4826	5788	10523	7366
20	765	860	1583	1005	1.6	2.4	2	2.3	49	116	173	127	0	4	4	4	0	1	0	1	3446	6068	5498	5954
21	826	628	1753	1003	1.5	1.9	1.9	1.9	19	47	134	76	0	0	1	0	0	0	0	0	2408	3001	8227	4743
22	1096	1472			1.8	2.5			66	78			1	6			0	7			6884	6034
23	1067	958	1901	1272	1.8	1.8	2.1	1.9	31	51	75	59	0	2	0	1	0	0	0	0	6833	6719	11909	8449
24	1502	912	1974	1266	2.3	2.7	2.2	2.5	145	101	379	194	2	4	1	3	0	0	0	0	5699	4657	10262	6525
25	1064	999	1500	1083	2.2	2.2	1.9	2.2	108	108	133	112	0	3	0	3	0	0	0	0	4558	4268	6819	4693
26	895	873			1.5	1.8			21	65			0	6			0	0			2840	1317
27	852	793	1736	1170	1.6	2.1	2.1	2.1	44	72	159	107	0	1	6	3	0	0	12	2	3579	2650	12167	6457
28	918	1345	2008	1566	1.8	2.6	2.3	2.5	58	106	172	128	0	4	3	4	0	17	20	18	3978	8304	16762	11123
29	919	939	1857	1398	1.8	2.8	2.3	2.6	66	123	220	172	0	23	21	22	0	1	12	7	3665	3731	11558	7645
30	923	1175	1490	1280	1.9	2.5	1.7	2.2	29	84	53	74	0	4	4	4	0	0	0	0	1741	3879	3740	3833
31	1162	1672	1950	1728	1.9	2.8	2	2.6	62	162	147	159	1	24	3	20	0	2	0	2	3581	10294	6713	9578
32	2092	2056	1994	2044	3.3	3	2.2	2.8	356	262	155	241	12	15	0	12	0	7	0	6	11031	12797	9930	12224
33	1275	1093			1.9	2.2			103	58			0	9			0	5			5532	5274
34	1004	1127			1.8	2.3			42	82			0	18			0	2			2650	5087
35	1779	2431	2800	2505	2.5	2.2	2.4	2.2	141	177	220	186	3	17	6	15	0	6	0	5	3179	7540	2645	6561
36	858	1903	1854	1895	1.6	2.3	1.8	2.2	28	104	94	102	0	11	1	9	0	10	0	8	1945	8133	6830	7913
37	904	2259			1.5	3.1			17	252			0	18			0	8			2238	14369
38	912	1833	1207	1583	1.8	2.6	1.8	2.3	51	193	92	153	0	21	2	13	0	5	0	3	2912	12611	4934	9540
39	909	1607	1722	1630	2	3	2.1	2.8	49	218	152	205	0	21	10	19	0	2	0	2	2711	11127	7734	10448
40	818	1374	1700	1483	1.4	2.6	1.8	2.3	14	107	185	133	1	27	7	20	0	1	0	1	2848	5228	4124	4860
41	1110	1362	2448	1724	1.6	2.6	2.1	2.4	39	85	123	98	3	11	6	9	0	10	16	12	2705	5647	11858	7717
42	875	1804	2253	1954	1.5	3.1	2.1	2.8	22	156	180	164	1	19	13	17	0	17	0	11	780	10171	5096	8479
43	1353	1446	1855	1582	1.7	2.3	1.4	2	33	77	43	66	0	0	0	0	0	0	0	0	5620	9766	7301	8944
44	851	1043	2102	1396	1.6	2.5	2.3	2.4	38	132	243	169	1	1	6	3	0	0	16	5	2734	8333	9296	8654
45	725	863	1357	945	1.2	1.5	1.4	1.5	10	37	23	35	0	0	0	0	0	0	0	0	2174	3780	2357	3543
46	1201	1384	1786	1451	2	2	1.5	1.9	52	86	96	88	0	6	6	6	0	0	0	0	6087	6745	4484	6368
47	1244	896	2328	1128	1.4	2.6	1.8	2.3	36	75	190	113	0	2	14	6	0	0	0	0	4162	4471	10572	6505
48	1445	652	1905	1070	1.7	2.3	1.8	2.1	91	35	124	65	0	2	15	6	0	0	0	0	6672	1688	5178	2851
49	749	835	1655	1108	1.4	1.8	1.7	1.8	26	36	67	46	1	8	0	5	0	0	0	0	3107	4708	7607	5674
50	1406	1201	1265	1222	2	2.2	1.5	2	50	74	34	61	0	4	0	3	0	0	0	0	5039	4098	4018	4071
51	1100	817	2168	1042	2.3	2.2	2.5	2.3	90	72	274	106	0	6	0	5	0	3	0	3	7676	5289	6753	5533
52	767	954	1663	1190	1.7	2.4	2.4	2.4	25	125	177	142	0	4	22	10	0	0	0	0	3146	3821	11256	6299
53	978	2164	2491	2229	1.4	2.4	2.2	2.4	12	139	205	152	0	19	7	17	0	8	0	6	1459	9648	9483	9615
54	830	1304	1894	1501	1.6	2.3	1.7	2.1	37	107	107	107	1	9	3	7	0	0	0	0	3257	5255	4982	5164
55	1032	1940	1281	1808	1.7	2.7	1.6	2.5	29	182	44	154	0	20	0	16	0	11	0	9	2102	8995	2404	7677
56	1803	1836			2.4	2.6			158	196			0	15			0	1			6583	8183
57	958	1423	1265	1391	1.6	2.3	1.2	2.1	21	100	14	83	0	20	0	16	0	9	0	7	2117	6641	934	5500
58	1302	1442	1256	1405	2	2.5	1.4	2.3	32	119	53	106	0	27	0	22	0	1	0	1	1038	8616	2873	7467
59	1221	1270			2.4	2.2			154	87			2	28			0	0			6130	7075
60	1702	1798	2003	1839	2.3	1.9	1.6	1.8	84	94	72	90	1	14	3	12	0	2	0	2	7625	7600	3663	6813
61	1618	912	2202	1127	1.9	1.9	2.1	1.9	99	59	203	83	7	1	6	2	0	0	0	0	4438	2422	6536	3108
62	1165	2075	2494	2215	1.5	2.4	2.1	2.3	29	129	121	126	0	5	17	9	0	4	1	3	4254	5298	9830	6809
63	980	882	1204	1043	2.6	2.3	2	2.2	184	123	118	121	1	8	9	9	0	0	0	0	6983	4464	7761	6113
64	1076	781	1883	1148	1.6	2.7	2	2.5	32	57	152	89	2	4	7	5	0	0	12	4	3790	3405	11529	6113
65	1008	993	1661	1327	1.6	2.3	1.7	2	42	113	115	114	0	4	6	5	0	0	0	0	5755	5483	7054	6269
66	898	1063	1190	1084	1.6	2.6	1.6	2.4	44	109	75	103	1	16	1	14	0	15	0	13	3883	11379	3544	10073
67	1349	1890	3179	2105	1.8	2.5	2.6	2.5	56	141	360	178	1	6	11	7	0	15	0	13	3605	11458	9306	11099
68	795	820	1466	928	1.6	2.6	2.1	2.5	59	126	233	144	1	4	1	4	0	0	0	0	3366	5653	7507	5962
69	1332	1301	2322	1641	1.6	3.4	2.3	3	44	113	170	132	1	32	7	34	0	4	13	7	4214	9320	14110	10917
70	1148	1228	1905	1454	2.4	2.1	2.4	2.2	84	140	202	161	0	3	13	6	0	0	0	0	3709	5328	10732	7129
71	1016	1249	1767	1422	2	2.7	2.5	2.6	93	130	144	135	0	25	50	33	0	0	0	0	7341	15339	19000	16559
72	711	1107	1432	1215	1.4	2.2	1.5	2	28	92	70	85	0	12	1	8	0	0	0	0	2412	8922	4816	7553
73	751	1190	1983	1454	1.3	2.4	1.8	2.2	14	107	151	122	0	2	2	2	0	0	0	0	2269	5654	9546	6951
74	632	1603	1875	1694	1.5	2.6	2.2	2.5	37	174	147	165	1	19	8	15	0	7	10	8	2863	12031	13290	12451
75	1263	1002	2266	1423	2.1	2.4	2.1	2.3	60	91	197	126	0	3	7	4	0	0	0	0	4931	5658	11013	7443
76	2104	4514	2264	3764	2.9	1.9	1.8	1.9	238	72	159	101	1	3	10	5	0	0	0	0	15911	3974	7426	5125
77	1263	1603	2106	1771	1.6	3.1	2	2.7	53	212	161	195	0	6	18	10	0	0	0	0	3879	4480	6146	5035
78	1635	1101	1735	1312	2.4	2.2	1.6	2	174	59	89	69	11	11	6	9	0	0	0	0	6655	1963	3194	2373
79	1414	1055	2583	1564	2.4	2.2	2.7	2.4	155	104	267	158	13	8	49	22	1	0	9	3	2643	1734	13515	5661
80	1183	1530	1888	1649	2.2	2.8	3	2.9	127	228	398	285	3	10	14	11	0	1	0	1	3905	5277	17531	4362
81	1835	1659	3487	1964	2.8	3.1	3.9	3.2	303	225	492	270	17	28	86	38	0	0	1	0	4363	3072	11611	4495
82	1332	2038			2.6	3.1			113	104			4	63			0	0			2259	12660
83	1037	2047			2.3	2.8			95	218			1	29			0	3			5923	9666
84	1252	1081	1197	1120	2.8	2.4	1.8	2.2	197	149	106	135	8	11	1	8	0	0	0	0	8314	8013	4971	6999
85	1117	1251	2478	1660	1.9	2.6	2.4	2.5	36	134	258	175	0	9	20	13	0	0	0	0	2509	6783	8991	7519
86	1082	1170	1724	1355	1.7	1.9	1.5	1.8	27	67	46	60	0	0	1	0	0	0	0	0	4746	7926	3926	6593
87	1324	1643	3255	2180	1.7	2.5	2.1	2.4	56	106	210	141	1	4	3	4	0	0	0	0	5825	5726	11159	7537
88	1150	1195	2680	1690	1.8	1.8	2.2	1.9	50	62	255	126	1	2	10	5	0	0	0	0	4642	1593	4426	2537
89	955	973	1837	1261	1.3	2.1	1.8	2	28	81	134	99	3	4	2	3	0	0	0	0	3422	4976	5813	5255
90	1211	1730	2543	2137	2	2.6	2.4	2.5	70	204	242	223	0	11	27	19	0	0	3	2	3950	9209	13542	11376
91	773	1020	1844	1295	1.7	2.2	2.1	2.2	38	93	159	115	0	2	6	3	0	0	0	0	2303	6166	6351	6228
92	962	1155	2469	1812	1.6	2.9	2.5	2.7	26	117	247	182	3	10	36	23	0	0	1	1	1882	4289	14619	9454
93	928	937	1961	1278	1.4	1.8	1.7	1.8	9	40	125	68	0	0	2	1	0	0	0	0	2077	2646	9112	4801
94	1389	1259	2162	1440	1.7	1.8	1.6	1.8	36	76	121	85	0	1	1	1	0	0	0	0	5926	6944	11202	7796
95	674	1232	1687	1384	2	2.3	2	2.2	40	101	144	115	1	7	5	6	0	0	0	0	3708	10572	10859	10668
96	799	1134	1940	1295	1.7	1.9	2	1.9	44	80	120	88	0	2	12	4	0	0	1	0	4794	4580	12936	6251
97	1583	1138	2490	2152	2.7	2.4	2.6	2.5	249	31	279	155	1	3	19	11	0	0	0	0	10071	3288	7811	5550
98	1054	1308	2463	1693	1.4	2.1	1.9	2	14	63	124	83	1	12	20	15	0	0	0	0	1928	5635	9836	7035
99	1034	1367	1749	1494	1.5	2.4	1.5	2.1	16	121	77	106	0	7	7	7	0	0	0	0	3445	7335	6065	6912
100	846	983	1502	1156	2	3.1	2.2	2.8	57	153	205	170	0	8	4	7	0	0	0	0	2755	4054	6558	4889
101	907	885	1790	1338	2	2.4	2.3	2.4	80	104	233	169	0	10	13	12	0	3	7	5	3972	5771	9939	7855
102	892	974	8403	3450	1.5	2.5	2.1	2.4	33	85	197	122	0	5	9	6	0	5	0	3	3496	5807	8403	6672
103	1316	1333	2466	1711	2.1	2.5	2.5	2.5	46	135	272	181	1	7	6	7	0	0	0	0	3018	5087	8443	6206
104	864	1361	2032	1585	1.9	2.9	2.3	2.7	49	146	255	182	2	20	6	15	0	0	0	0	2518	10349	8955	9884
105	1207	1368	2138	1625	1.7	2.7	1.9	2.4	48	158	146	154	1	13	9	12	0	0	1	0	2392	7562	4489	6538
106	1233	1179	2106	1334	2.2	1.7	2	1.8	125	91	169	104	3	1	17	4	0	0	0	0	6862	2403	7107	3187
107	849	1148	1482	1259	2.3	2.3	2.1	2.2	107	169	195	178	5	3	5	4	0	0	0	0	2911	7504	10503	8504
108	1198	1137	1929	1401	1.8	2.7	1.9	2.4	58	87	146	107	2	5	2	4	0	0	0	0	5912	4239	10343	6274
109	1472	721	2324	1255	1.5	1.3	1.7	1.4	62	14	106	45	0	0	7	2	0	0	0	0	5658	1502	8982	3995
110	993	1271	2009	1517	1.4	1.8	1.4	1.7	18	103	99	102	0	2	1	2	0	0	0	0	448	5914	9508	7112
111	723	1085	2890	1687	1.3	2.1	2.9	2.4	24	114	376	201	0	4	45	18	0	0	0	0	2573	5370	10949	7230
112	1679	1842	1264	1553	1.5	1.7	1.7	1.7	28	59	88	74	0	0	0	0	0	0	0	0	4282	3906	5487	4697
113	1264	1497	2356	1640	1.6	2.1	1.5	2	53	82	59	78	0	22	0	18	0	0	0	0	2520	5968	3989	5638
114	1104	1206	2651	1447	2.7	2.5	2.2	2.5	149	163	289	184	3	5	5	5	0	0	0	0	4883	6776	10723	7434
115	1486	7640			2.4	1.9			74	89			1	1			0	0			8399	7090
116	1190	1300	2254	1777	1.8	2.1	2	2.1	70	94	122	108	0	11	12	12	0	1	7	4	5192	6175	7542	6889
117	960	881	1557	1151	1.7	1.7	1.5	1.6	42	42	59	49	0	2	4	3	0	0	0	0	6595	4104	5528	4674
118	1000	1504	2378	1795	2.5	2.1	2.1	2.1	70	99	139	112	0	4	10	6	0	0	0	0	7904	5206	7695	6036
119	825	885	2267	1346	2.2	2.5	3	2.7	127	152	548	284	1	16	21	18	0	0	0	0	5159	6647	13681	8992
120	1689	1233	1999	1361	3	1.9	1.8	1.9	142	53	119	64	4	14	1	12	0	8	0	0	9882	7247	7267	7250
121	815	985	1456	1142	1.2	1.4	1.2	1.3	13	16	19	17	0	0	0	0	0	0	0	0	3144	3256	2626	3046
122	1744	1289	2676	1751	2.3	2	2.3	2.1	144	103	231	146	1	9	24	14	0	0	0	0	11694	6127	8239	6831
123	1202	1214	2858	1762	1.6	3.6	2.4	3.2	57	120	287	176	2	2	9	4	0	0	0	0	4883	4601	15521	8241
124	698	936	1739	1204	1.9	2.7	2.4	2.6	61	145	356	215	1	4	6	5	0	10	0	7	2428	7080	11441	8534
125	1133	1275	2159	1570	2.4	2.7	2.5	2.6	140	152	283	196	1	107	13	76	0	0	0	0	5991	12330	10657	11772
126	1113	1131	1992	1418	1.7	2	1.7	1.9	47	55	71	60	0	8	21	12	0	0	0	0	4230	5847	9653	7116
127	983	1343	2356	1681	2.2	3	2.6	3	86	127	266	173	0	2	15	6	0	0	0	0	4048	6983	9977	7981
128	1018	1048	2219	1634	2.2	2.6	2.6	2.6	112	137	238	188	2	5	11	8	0	0	34	17	7871	8017	19649	13833
129	1303	1526	3205	2086	2.1	2.6	2.9	2.7	102	121	234	159	1	5	32	14	0	9	43	20	6292	7898	23237	13011
130	1228	1402	1914	1573	2	2.5	1.8	2.3	114	88	147	108	0	5	1	4	0	20	0	13	8539	9614	10440	9889
131	672	1552	2186	1860	1.5	2.5	2.4	2.5	51	140	150	145	0	22	46	34	0	20	25	23	3890	7667	17046	12357
132	832	1540	1883	1654	1.9	1.8	1.7	1.8	52	60	86	69	0	0	0	0	0	0	0	0	3987	7376	10105	8286
133	928	1673	1926	1757	1.8	2.8	1.7	2.4	38	84	95	88	0	1	0	1	0	14	0	9	3212	7157	8203	7506
134	846	920	1691	1177	2.2	2.1	2.3	2.2	90	120	235	158	1	5	10	7	0	0	0	0	4342	6557	10984	8033
135	1026	1016	1865	1299	2.1	2.1	2.3	2.2	95	112	271	165	0	7	5	6	0	6	0	4	4799	7157	14217	9510
136	1318	1409	2715	1844	2.3	2.8	2.9	2.8	165	154	250	186	2	9	28	15	0	13	43	23	6820	6083	14077	8748
137	1449	885	3236	1669	1.9	1.9	2.6	2	95	51	363	103	1	4	18	6	0	3	0	3	6583	2169	28133	6496
138	1162	1782	2439	2001	2.5	3.1	3	3.1	148	303	387	331	3	22	18	21	0	0	9	3	3286	8161	10323	8882
139	1641	1949			2.6	3.2			186	206			10	34			0	9			4509	7134
140	1097	921	1482	1202	2.3	2	2.3	2.2	120	117	150	134	0	2	1	2	0	0	0	0	7445	9000	8496	8748
141	1292	1224	3725	1724	1.8	2.1	2.4	2.2	66	77	332	128	1	6	3	5	0	0	0	0	3250	3569	13266	5508
142	1289	1057	2866	1359	1.8	1.7	2.1	1.8	22	48	175	69	0	2	27	6	0	0	4	1	4164	4408	13262	5884
143	804	1144	1051	1129	1.7	2	1.3	1.9	41	84	20	73	0	0	0	0	0	0	0	0	5996	9573	3703	8595
144	663	861	1826	1183	1.4	2.2	2.5	2.3	24	91	271	151	0	5	5	5	0	5	9	6	1781	4580	13027	7396
145	902	1658	3281	2199	1.4	1.8	2.8	2.1	33	120	339	193	1	2	29	11	0	0	0	0	2291	6078	12754	8303
146	826	1986	2408	2127	1.4	3.4	2.3	3	26	142	145	143	0	5	4	5	0	34	20	29	2105	13951	11164	13022
147	904	1634	2368	1879	1.7	2.3	1.8	2.1	22	51	86	63	0	15	1	10	0	10	0	7	3668	9258	9425	9314
148	1873	1842	2928	2204	3	2.9	2.4	2.7	219	169	274	204	9	18	25	20	0	0	0	0	6180	7486	7065	7346
149	1128	952	2195	1366	1.5	1.8	2.3	2	27	72	180	108	0	4	31	13	0	3	1	2	3886	6379	6267	6345
150	1012	1741	2330	1937	1.4	2.3	1.8	2.1	11	84	93	87	0	14	2	10	0	4	0	3	1437	7544	6117	7068
151	1756	1276	1213	1255	2.7	2	1.3	1.8	180	53	26	44	2	1	0	1	0	0	0	0	9833	3783	2579	3382
152	825	1600	2423	1874	1.4	2.6	2.1	2.4	16	184	216	195	1	7	4	6	0	1	0	1	1040	5240	8803	6428
153	1206	1007	2576	1269	1.7	2	2.3	2.1	53	80	273	112	0	1	0	1	0	0	0	0	3450	2419	5650	2958
154	1924	1360	3032	1694	3.4	2.1	2.5	2.2	380	103	346	152	9	4	24	8	0	0	0	0	7861	5325	10551	6370
155	723	986	1620	1197	1.7	2.1	1.9	2	24	90	140	107	0	0	3	1	0	0	0	0	2793	3962	7794	5239
156	1893	1833	3452	1797	3.9	3.5	4.1	3.6	300	190	437	231	53	56	191	79	0	7	0	6	1915	2242	139	1892
157	1795	1002	1848	1171	2.2	2.2	1.7	2.1	117	46	81	53	2	1	2	1	0	0	0	0	6095	2471	3839	2745
158	2044	1413	2451	1759	3	1.9	2.2	2	203	97	170	121	5	1	1	1	0	0	0	0	14463	6125	11673	7974
159	2052	974	2050	1512	3.3	1.8	1.7	1.8	333	45	102	74	9	0	3	2	0	0	0	0	17541	3157	6342	4750
160	3150	1532	3469	2178	3.2	2	1.9	2	261	62	124	83	4	0	0	0	0	0	0	0	13953	4330	12752	7137
161	1274	1397	2644	1813	1.5	1.4	1.7	1.5	23	50	91	64	0	0	0	0	0	0	0	0	2091	4935	8095	5988
162	1602	1760	3959	2860	2.2	2.3	3	2.7	130	146	340	243	5	13	44	29	0	20	58	39	8296	9123	33467	21295
163	2867	1238	2602	1693	3.6	1.9	1.9	1.9	348	77	156	103	19	1	2	1	0	0	0	0	17914	4277	9408	5987
164	1767	1350	2309	1670	2.3	1.6	1.9	1.7	118	68	149	95	1	2	2	2	0	0	0	0	9236	3910	14688	7503
165	1673	744	1618	1035	2.8	1.8	1.5	1.7	265	40	88	56	13	0	1	0	0	0	0	0	9546	2288	4965	3180
166	2167	1136	3191	1821	2.9	2.1	2.6	2.3	289	84	374	181	2	4	6	5	0	0	0	0	8358	1966	10295	4742
167	2872	1097	3057	1489	4.6	4.7	4.5	4.7	478	124	497	199	48	17	38	21	5	0	0	0	25323	3699	16188	6197
168	2485	1736	2428	1967	3.7	2.5	2.4	2.5	410	193	284	223	22	15	12	14	0	0	0	0	15360	5318	8780	6472
169	2149	2082	2235	2133	3	2.5	1.8	2.3	156	102	105	103	17	18	3	13	2	36	0	24	8955	11279	77390	33316
170	3256	1451	1781	1561	3.8	2.4	1.5	2.1	494	97	68	87	74	19	3	3	3	0	0	0	16654	3263	3105	3210
171	2295	2031	3381	2301	3.1	2.2	1.9	2.1	256	101	220	125	13	32	1	26	0	5	0	0	12356	10233	10590	10304
172	2287	1566	2390	1841	2.9	2.1	2	2.1	274	112	166	130	5	4	3	4	0	1	0	1	14068	4259	5748	4755
173	2425	1298	2173	1590	3.7	2.4	1.9	2.2	419	110	191	137	15	3	5	4	0	0	0	0	15938	4036	7810	5294
174	1975	1968	3405	2447	2.6	2.2	2.4	2.3	150	110	216	145	3	22	27	24	0	0	0	0	9113	8958	14401	10772
175	2315	1143	2629	1638	2.3	1.6	1.6	1.6	100	42	57	47	3	1	0	1	0	0	0	0	10946	3150	5587	3962
176	2142	1079			3.2	2.1			311	80			21	5			0	0			10625	3421
177	1990	1155	2518	1609	2.4	1.7	1.8	1.7	126	42	99	61	0	0	0	0	0	0	0	0	13262	3044	11597	5895
178	2920	1326			3.7	1.9			389	68			37	0			0	0			14248	4854
179	2064	1059	2339	1486	2.6	2.3	2.6	2.4	276	109	209	142	16	8	40	13	0	2	6	3	6406	3955	7419	5110
180	2654	1476	2665	1872	3.9	2.5	2.3	2.4	440	177	271	208	37	12	17	14	0	0	0	0	16369	6484	14093	9020
181	2869	1901	3430	2411	4	2.6	2.4	2.5	456	205	272	227	23	5	45	18	0	0	15	5	11185	2935	6824	4231
182	1219	1173			2.2	2.5			72	107			0	4			0	0			4140	7721
183	1600	851	1276	993	3.1	1.9	1.5	1.8	259	50	70	57	13	1	1	1	0	0	0	0	7897	4589	3652	4277
184	1662	1611	2056	1759	3.1	2.3	2.2	2.3	278	127	204	153	15	47	12	35	0	3	0	2	6418	8391	9524	8769
185	1736	1644			3.8	3			299	210			22	22			1	0			6872	3729
186	2289	1161	1570	1243	3.7	2.3	1.8	2.2	364	102	109	103	34	4	4	4	0	0	0	0	15320	4074	3548	3969
187	1972	1256	1983	1498	3.1	2.6	2.1	2.4	205	40	99	60	9	33	30	32	1	9	5	8	13919	4860	10458	6726
188	2543	1606	2984	2065	4.1	2.3	2.4	2.8	394	198	410	269	35	10	15	12	1	0	0	0	12776	4321	14140	7594
189	2336	1516	3151	2146	4.3	3.1	3	3.1	436	194	509	247	60	19	25	20	2	3	0	3	12681	3084	15016	5073
190	1625	1387	2448	1811	2.9	2.2	2.4	2.3	226	139	263	189	22	7	14	10	0	0	0	0	7645	5541	6695	6003
191	1929	984			2.7	2.9			296	138			7	0			0	0			10300	2129
192	1393	849			2.7	2.3			80	57			3	2			0	0			6585	4261
193	2283	1275	1720	1498	3.7	2.7	1.9	2.3	398	137	122	130	31	7	0	4	0	0	0	0	12792	6006	6246	6126
194	1043	926			2.5	2.4			168	139			1	2			0	0			5033	4820
195	1320	980	1546	1169	3.1	2.5	2.2	2.4	281	133	211	159	5	5	6	5	0	0	0	0	7534	6087	8892	7022
196	1837	879	1626	1128	2.8	2.1	1.8	2	238	62	119	81	2	1	1	1	0	0	0	0	3327	3133	4775	3680
197	773	1391	2258	1680	1.3	2.3	2.2	2.3	25	120	205	148	1	28	30	29	0	0	0	0	2123	8849	10688	9462
198	1370	671	1677	1006	2.9	2.4	2.6	2.5	240	71	239	127	8	4	7	5	0	0	0	0	4344	2859	6619	4112
199	1492	827	1585	979	3.3	2.1	2	2.1	332	91	174	108	14	8	2	7	0	0	0	0	5434	2643	9877	4090
200	618	1409	749	1189	1.4	2.3	2.1	2.2	11	155	204	171	0	15	6	12	0	3	0	2	1398	10168	6165	8834
201	2305	1123	3344	1863	3.4	2.1	2.9	2.4	342	101	361	188	19	3	40	15	0	0	7	2	10269	2969	7765	4568
202	1486	730	1479	980	2.7	2	1.7	1.9	201	68	111	82	1	0	1	0	0	0	0	0	4736	3592	6608	4597
203	1348	1116	1674	1302	1.8	1.5	1.2	1.4	28	32	33	32	0	1	0	1	0	0	0	0	4313	4660	4414	4578
204	1236	1514	1496	1511	2.6	2.5	2.3	2.5	220	175	223	183	8	17	4	15	0	0	0	0	5919	8695	14703	9696
205	1499	1026	1374	1096	2.3	1.8	1.5	1.7	84	45	36	43	1	1	0	1	0	0	0	0	5795	4795	3496	4535
206	1347	1276	1600	1384	2.2	2.1	1.7	2	52	59	66	61	1	1	1	1	0	0	0	0	5610	5470	6048	5663
207	1482	1000	1614	1246	3	2.1	2	2.1	259	84	164	116	1	5	3	4	0	0	0	0	6798	4019	8331	5744
208	1639	1433			2	1.7			31	49			1	6			0	0			5344	4377
209	1108	919	1293	1069	2.1	1.8	1.4	1.6	111	82	67	76	0	0	0	0	0	0	0	0	3119	4892	4081	4568
210	2388	1379	2442	1733	4.2	2.4	2.5	2.4	386	188	325	234	64	5	8	6	0	0	0	0	9757	6164	11830	8053
211	2470	1156	2025	1446	3.5	1.7	1.5	1.6	353	55	68	59	25	0	3	1	0	0	0	0	6878	1961	3653	2525
212	1975	843	1800	1162	1.7	2	1.3	1.8	79	35	43	38	0	0	0	0	0	0	0	0	8781	2455	4104	3005
213	1026	1296	1682	1425	1.7	1.8	1.6	1.7	45	61	67	63	1	2	5	3	0	0	0	0	2748	3062	4096	3407
214	2109	1082	1806	1323	3.9	2.4	2.1	2.3	419	125	197	149	15	3	13	6	1	0	0	0	14986	3731	8990	5484
215	2258	1295	1970	1520	3.8	2.1	1.9	2	409	84	115	94	12	20	37	26	0	1	1	1	15449	5434	9380	6749
216	2197	1096	1762	1318	4.3	2.2	1.9	2.1	432	96	149	114	21	6	6	6	2	0	0	0	16656	3957	4336	4083
217	1942	1591	1893	1692	2.6	1.9	1.4	1.7	142	119	77	105	3	3	1	2	0	0	0	0	10098	4162	4615	4313
218	1125	1061	2666	1596	1.2	1.8	2.1	1.9	19	63	222	116	0	9	9	9	0	0	0	0	2645	2095	1404	1865
219	1945	1348	2585	1760	2.6	1.8	1.9	1.8	129	58	147	88	1	14	4	11	0	0	0	0	9703	5914	9405	7078
220	2177	1553	1912	1613	2	1.8	1.5	1.8	75	37	49	39	0	1	2	1	0	0	0	0	9239	3146	3703	3239
221	1307	978	1526	1069	2.8	2	2.1	2	177	61	123	71	3	0	1	0	0	0	0	0	5062	5099	4781	5046
222	1330	972	2033	1326	3.1	2.2	2.8	2.4	211	123	344	197	1	3	23	10	0	0	0	0	5354	6668	9339	7558
223	2378	1843	2388	1934	3.5	2.7	2	2.6	326	220	202	217	10	4	5	4	0	0	0	0	6292	4030	5135	4214
224	1269	936	1753	1208	2.5	1.5	1.9	1.6	114	43	66	51	0	0	0	0	0	0	0	0	10436	4795	5262	4951
225	709	738	1877	1118	1.2	1.9	1.9	1.9	12	39	130	69	0	6	3	5	0	1	0	1	2241	4368	8805	5847
226	1938	1552	2804	1969	3.1	2.4	2.3	2.4	195	123	226	157	1	9	5	8	0	3	0	2	18142	8506	13949	10320
227	2560	1123	1820	1355	3.8	1.8	1.6	1.7	311	71	67	70	16	15	4	11	0	0	0	0	2545	4713	2278	3901
228	848	1528	2667	1908	1.5	2.8	2.8	2.8	32	199	390	263	0	10	15	12	0	0	3	1	2503	4043	8615	5567
229	1655	1513	2656	1894	2.4	2.4	2.5	2.4	153	162	324	216	3	2	7	4	0	0	0	0	10671	7599	22009	12402
230	1876	849	1502	1284	2.5	1.7	1.3	1.6	162	21	33	25	1	0	0	0	0	0	0	0	7356	2550	3291	2797
231	2676	1310	2233	1618	3.4	1.9	1.6	1.8	279	73	88	78	6	1	1	1	0	0	0	0	3985	2322	3078	2574
232	2403	1172	2634	1659	2.8	1.8	2	1.9	148	52	192	99	2	0	6	2	0	0	0	0	6874	3041	7048	4377
233	1249	636	1122	798	2.1	1.8	1.3	1.6	119	20	33	24	0	0	0	0	0	0	0	0	3171	2369	4014	2917
234	1631	1748	3171	2222	2.9	2.7	2.5	2.6	206	151	332	211	15	31	31	31	0	0	0	0	3583	2188	7858	4078
235	2430	1671	1794	1720	3.9	2.5	1.8	2.2	401	145	117	134	49	23	2	15	0	0	0	0	8633	7381	5330	6561
236	1889	1685	2159	1843	2.3	1.9	1.5	1.8	135	104	77	95	6	0	0	0	0	0	0	0	7188	6328	4237	5631
237	1533	1090	2115	1432	2.3	2.3	2	2.2	148	74	153	100	9	5	16	9	0	0	1	0	6667	4936	7975	5949
238	1621	1719	2580	2006	3	2.5	2.7	2.6	289	211	335	252	11	30	60	40	0	0	2	1	9239	10397	14713	11836
239	2121	1641	1916	1687	2.8	2	1.8	2	243	125	97	120	6	1	15	3	0	0	0	0	5948	2017	686	1795
240	2043	1612	2340	1903	3.9	3	2.2	2.7	361	196	249	217	28	15	11	13	0	0	2	1	10558	5968	12433	8554
241	2750	1117	2470	1568	3.2	1.9	1.9	1.9	329	51	152	85	6	0	7	2	0	0	0	0	14640	2928	6199	4018
242	1857	969	2346	1520	3.8	2.6	2.6	2.6	423	143	350	226	20	4	14	8	0	1	1	1	11440	4218	10063	6556
243	2281	1089	2380	1519	3.2	1.9	2	1.9	332	63	183	103	14	2	3	2	0	0	0	0	9794	2540	6859	3980
244	2725	2139	2212	2163	3.6	1.7	1.9	1.8	404	34	158	75	15	0	3	1	0	0	0	0	11141	2139	6618	3632
245	1635	1748	2146	1881	2.3	2.2	1.9	2.1	98	90	111	97	3	14	9	12	0	6	4	5	11237	9937	11451	10442
246	1867	1212	2253	1559	2.5	2	1.8	1.9	183	89	115	98	0	2	3	2	0	0	0	0	6901	2180	6634	3665
247	2273	1444	3150	2013	3.7	2.5	3	2.7	402	129	238	165	17	8	36	17	0	12	62	29	10640	7155	25164	13308
248	2513	1250	2668	1723	2.7	1.6	1.8	1.7	222	62	122	82	24	1	2	1	0	0	0	0	9993	3012	7981	4668
249	2640	1633	3213	2160	4	2.4	3	2.6	457	187	432	269	24	4	23	10	0	0	1	0	10169	3555	5985	4365
250	2216	1059	1938	1352	3.9	2	2.3	2.1	395	88	198	125	25	14	2	10	0	0	0	0	6764	2894	2062	2617
251	3060	793	1595	927	3.7	2.1	1.7	2	509	67	61	66	18	3	6	4	0	0	0	0	11418	1161	1018	1137
252	857	1338	2382	1686	1.3	2.1	1.7	2	20	98	150	115	0	1	0	1	0	0	0	0	3530	8436	11856	9576
253	1229	1399	2492	1763	1.3	1.7	1.7	1.7	24	54	108	72	0	2	0	1	0	0	0	0	4411	5760	11067	7529
254	1138	1538	2881	1986	1.7	2.5	2.5	2.5	53	152	313	206	1	8	7	8	0	0	0	0	4247	6334	17750	10139
255	2340	2010	2115	2045	2.8	2.6	1.7	2.3	222	149	116	138	6	34	0	23	0	5	0	3	11033	8652	6136	7813
256	1823	1329	2632	1763	2.6	2	2.3	2.1	178	91	193	125	1	2	16	7	0	0	0	0	8616	4798	15627	8408
257	2800	1549	3128	2075	3.7	2.1	2.6	2.3	329	127	335	196	50	18	21	19	0	0	1	0	5836	4699	9801	6400
258	2463	1443	2081	1762	3.1	2.7	1.8	2.3	308	147	104	133	8	8	0	4	0	0	0	0	9242	7113	6244	6679
259	2218	1415	2856	1895	3.8	2.5	2.8	2.6	352	144	334	207	50	22	42	29	0	1	0	1	7782	4117	10092	6109
260	2052	1127	1401	1182	3	2	1.5	1.9	303	87	49	79	15	4	0	3	0	0	0	0	8703	3684	974	3142
261	1524	934	1217	1005	2.4	2.1	1.4	1.9	83	76	39	67	0	0	0	0	0	0	0	0	5812	5384	3329	4870
262	1114	771	1317	880	2.5	2	1.7	1.9	100	56	115	68	1	3	0	2	0	0	0	0	5804	3196	6759	3909
263	1266	926	1999	1284	2.2	2.1	2.1	2.1	102	83	154	107	5	18	6	14	0	0	4	1	6199	5496	8344	6445
264	1556	1303	2000	1535	2.3	1.9	1.8	1.9	116	88	80	85	24	2	9	4	0	0	6	2	9083	3925	6012	4621
265	1183	1203			3	2.4			224	142			4	8			0	0			4680	7498
266	1365	967	1226	1010	3.6	3.1	3	3.1	254	100	105	101	45	2	3	2	0	0	0	0	6268	6891	1752	6035
267	2452	1402			3.8	3	3.2		393	126			42	17			0	0			8456	3605
268	2063	1162			2.7	1.6			212	37			8	1			0	0			8952	2143
269	2276	1241	2423	1635	4	3	2.6	2.9	446	167	350	228	45	7	30	15	0	0	0	0	8970	3271	7229	4590
270	2707	2152	2744	2389	4	2.7	2.4	2.6	343	210	216	212	73	37	65	48	0	0	0	0	5537	9882	10430	10101
271	2261	1611	1844	1650	3.3	2.2	2	2.2	315	113	148	120	14	34	5	28	0	0	0	0	11260	9181	4206	8186
272	1536	1264	1026	1216	2.7	2	1.4	1.9	212	82	9	67	4	2	0	2	0	0	0	0	7848	5060	1378	4324
273	2352	1351	1784	1524	3.6	2.3	1.8	2.1	360	112	81	100	36	5	4	5	0	0	0	0	9491	4239	2864	3689
274	1646	1018	1635	1224	3.5	2.2	2	2.1	308	123	165	137	45	4	5	4	0	0	0	0	8507	5166	8111	6148
275	1105	1012	1893	1306	2.1	2.2	2.3	2.2	84	95	135	108	1	9	32	17	0	1	17	6	6946	5894	12300	8029
276	1462	1280	2072	1544	2.3	2.1	2	2.1	115	112	152	125	3	4	7	5	0	0	0	0	7514	8197	12703	9699
277	1847	1002	2864	1374	2.7	1.9	2.2	2	226	64	264	104	3	3	15	5	0	0	0	0	10150	3118	8682	4231
278	2193	1315	1167	1266	3.9	3	1.5	2.5	413	136	45	106	11	4	1	3	0	0	0	0	11887	3567	567	2567
279	1865	1443	1187	1400	3.2	2.7	1.3	2.5	202	76	12	65	10	18	1	15	3	22	1	19	13930	4046	1830	3677
280	1385	1663	2577	1968	2.5	2.3	2.3	2.3	120	144	217	168	15	4	3	4	4	0	0	0	10865	7629	12022	9093
281	2169	1402	1741	1515	3.4	2	1.7	1.9	291	92	68	84	9	2	3	2	0	0	0	0	7237	5974	3185	5044
282	2611	1275			3.9	2.1			366	123			64	3			0	0			9045	2969
283	2119	983			3.7	2.3			404	112			33	5			0	0			9347	3605
284	1424	1258	1800	1394	3.2	2.1	1.9	2.1	185	101	76	95	7	6	0	5	0	0	0	0	6467	4294	5968	4713
285	2289	1411	2354	1562	3.3	2.6	2.2	2.4	332	160	224	186	24	3	3	3	0	0	0	0	12109	6032	9213	7304
286	1075	1856	2564	1974	3.2	2.3	2.1	2.3	113	169	235	180	33	11	11	11	0	0	0	0	9006	6800	10151	7359
287	1240	1267	2034	1523	2.4	2.6	2.3	2.5	110	145	213	168	3	17	42	25	0	0	0	0	7322	8261	11326	9283
288	1341	1472	2625	1856	2.4	2.4	2.2	2.3	128	151	256	186	1	4	5	4	0	0	0	0	6790	3726	10803	6085
289	707	1091	1803	1447	1.7	2.2	2.3	2.3	36	105	198	152	1	7	17	12	0	0	9	5	2936	5235	10926	8081
290	1190	870	1500	975	2.1	2.3	2	2.3	153	104	170	115	0	2	2	2	0	0	0	0	8246	6835	9355	7255
291	847	782	1403	989	1.9	2	1.8	1.9	48	64	110	79	0	2	0	1	0	0	0	0	5672	4816	11003	6878
292	1127	1209	1786	1401	2	2.1	1.8	2	49	94	131	106	1	6	1	4	0	0	0	0	6636	5016	9594	6542
293	1206	937	2380	1418	1.9	3.1	2.9	3	81	121	294	179	2	16	39	24	0	1	3	2	3812	5039	12935	7671
294	1285	922	2440	1175	2	2.7	2.6	2.7	69	75	144	87	6	21	46	25	0	1	26	4	3890	5754	17337	7685
295	684	1082	1239	1113	2	2.1	2.2	1.7	49	106	113	107	1	12	67	23	0	0	0	0	4037	6814	3202	6092
296	1136	2106	990	1734	2.4	2.4	1.9	2.2	120	177	191	182	11	41	9	30	0	1	0	0	5053	9010	8408	8809
297	950	2092	2588	2257	2.3	2.3	2.4	2.3	68	184	150	173	15	17	38	24	0	0	2	1	6310	9666	12270	10534
298	2185	1164	3488	1939	3.2	2.3	3.2	2.6	349	145	414	235	5	1	44	15	0	0	4	1	8622	5144	12812	7700
299	3289	1457	4248	2853	4.7	2.8	3.8	3.3	447	172	503	338	51	22	87	55	19	0	8	4	15491	2851	13903	8377
300	2342	1517	3150	2061	3.6	2.9	2.8	2.9	417	171	384	242	22	16	23	18	0	2	1	2	10723	8435	14715	10528
301	2691	1206	1884	1432	3.6	2.1	1.5	1.9	346	74	64	71	35	7	1	5	0	0	0	0	8944	3135	3662	3311
302	1328	600	3057	1829	1.6	1.5	1.8	1.7	51	16	86	51	1	1	28	15	0	0	1	1	7051	2006	11718	6862
303	2674	1225	3229	2227	4.1	2	2.5	2.3	373	99	342	221	37	2	27	15	0	0	0	0	13105	4409	18977	11693
