# Supplementary material for: Physical Workload and Work Capacity across Occupational Groups
Source: PLoS One. 2016 May 2;11(5):e0154073. doi: 10.1371/journal.pone.0154073 (PMC4852946; doi:10.1371/journal.pone.0154073)
Supplement: S4 Dataset — (XLSX) [file pone.0154073.s004.xlsx]

## Sheet: Tabelle1
Number	PAQ02_days	PAQ03_min/day	PAQ04_days	PAQ05_min/day	PAQ06_days	PAQ07_min/day	PAQ08_days	PAQ09_min/day	PAQ10_days	PAQ11_min/day	PAQ12_days	PAQ13_min/day	PAQ14_days	PAQ15_min/day	PAQ16_days	PAQ17_min/day	PAQ18_days	PAQ19_min/day	PAQ20_days	PAQ21_min/day	PAQ22_days	PAQ23_min/day	PAQ24_days	PAQ25_min/day
1	0	0	0	0	0	0	7	120	2	15	5	30	0	0	6	15	0	0	0	0	0	0	0	0
2	7	360	7	300	0	0	4	20	0	0	7	10	0	0	2	320	3	400	0	0	0	0	0	0
3	0	0	5	10	5	15	7	25	0	0	0	0	0	0	1	150	0	0	1	45	0	0	0	0
4	0	0	4	50	3	10	3	50	4	90	0	0	0	0	1	120	0	0	3	70	2	45	0	0
5	0	0	0	0	0	0	2	30	6	30	0	0	4	90	1	210	0	0	0	0	1	45	0	0
6	0	0	0	0	0	0	7	90	0	0	0	0	2	60	6	30	2	20	7	10	2	50	1	45
7	0	0	0	0	1	20	6	60	0	0	3	30	0	0	1	150	0	0	2	90	0	0	0	0
8	0	0	0	0	0	0	5	90	3	65	1	15	1	120	1	90	1	60	1	60	1	50	1	120
9	3	30	4	60	5	270	1	120	5	90	2	15	1	60	1	120	1	240	1	30	3	30	0	0
10	0	0	3	30	0	0	6	45	1	120	1	10	1	60	2	30	0	0	0	0	3	120	1	90
11	0	0	4	100	2	30	4	90	0	0	7	80	0	0	7	15	0	0	0	0	2	20	0	0
12	0	0	0	0	1	12	7	60	7	20	7	20	1	20	3	12	2	20	3	20	2	70	0	0
13	0	0	0	0	0	0	7	50	0	0	1	30	2	120	1	30	1	30	0	0	0	0	1	50
14	0	0	3	240	0	0	0	0	7	25	3	20	0	0	2	30	5	40	2	20	2	60	2	20
15	0	0	0	0	0	0	3	100	0	0	0	0	0	0	0	0	0	0	0	0	1	40	0	0
16	2	60	4	120	4	180	2	120	4	40	7	120	1	30	2	40	1	30	2	120	2	40	1	30
17	2	60	1	15	0	0	7	120	3	30	0	0	1	120	1	20	1	20	2	240	2	30	0	0
18	0	0	0	0	0	0	0	0	5	20	0	0	1	90	1	30	2	20	1	300	5	10	5	20
19	0	0	3	15	0	0	4	80	0	0	0	0	1	150	1	60	4	30	2	45	4	150	0	0
20	0	0	0	0	4	45	1	30	7	30	7	15	0	0	1	10	1	10	0	0	0	0	4	85
21	0	0	5	10	0	0	5	30	0	0	3	10	0	0	0	0	3	20	2	120	0	0	0	0
22	0	0	0	0	0	0	2	40	0	0	0	0	6	10	0	0	0	0	0	0	2	60	0	0
23	0	0	0	0	0	0	6	45	0	0	7	35	0	0	7	30	0	0	2	50	0	0	0	0
24	0	0	2	300	0	0	1	15	0	0	0	0	3	60	2	60	1	60	0	0	0	0	5	70
25	3	60	6	180	3	90	6	25	0	0	7	50	0	0	3	40	3	30	2	20	0	0	0	0
26	0	0	0	0	0	0	0	0	7	40	2	60	0	0	1	30	0	0	2	60	0	0	7	40
27	0	0	0	0	0	0	4	150	3	20	2	40	0	0	1	45	1	10	1	70	1	35	1	10
28	0	0	0	0	0	0	2	120	5	15	6	30	1	15	2	15	0	0	1	80	3	80	1	45
29	0	0	2	120	0	0	3	120	6	40	7	60	0	0	2	90	1	45	0	0	4	120	3	45
30	0	0	0	0	0	0	7	40	0	0	2	20	0	0	1	10	0	0	3	50	3	60	3	60
31	0	0	0	0	0	0	7	30	0	0	7	20	0	0	0	0	0	0	0	0	5	60	0	0
32	6	240	4	240	7	120	0	0	5	20	7	20	1	20	1	30	1	20	0	0	5	60	2	30
33	0	0	7		4		7		0	0	0	0	0	0	0	0	0	0	0	0	4		4
34	0	0	0	0	3		7		1		0	0	0	0	1		1		0	0	0	0	1
35	0	0	1	60	0	0	7	60	0	0	1	15	0	0	1	30	0	0	0	0	0	0	0	0
36	0	0	0	0	0	0	7	25	0	0	2	10	0	0	0	0	0	0	2	30	2	30	0	0
37	0	0	0	0	0	0	3	80	5	15	2	10	0	0	0	0	0	0	2	15	3	90	0	0
38	1	60	1	60	7	135	4	120	0	0	7	100	1	10	1	10	0	0	0	0	3	120	0	0
39	0	0	1	15	0	0	6	40	0	0	7	60	0	0	1	15	0	0	2	40	2	35	0	0
40	0	0	0	0	0	0	7	30	0	0	1	20	0	0	1	180	0	0	0	0	3	60	4	20
41	0	0	0	0	5		1	20	6	40	5	15	0	0	1	30	2	20			2	65	2	20
42	0	0	0	0	1	10	7	45	0	0	7	45	1	10	4	18	0	0	1	60	3	75	0	0
43	3	60	1	30	1	15	0	0	0	0	6	30	0	0	1	60	0	0	1	60	0	0	0	0
44	0	0	0	0	4	15	5	40	0	0	2	30	0	0	3	10	3	10	2	50	3	45	1	15
45	0	0	0	0	0	0	7	75	3	40	5	10	0	0	2	15	0	0	0	0	0	0	0	0
46	0	0	4	30	0	0	1	10	6	30	1	20	0	0	2	60	0	0	0	0	3	60	2	30
47	0	0	0	0	1	30	4	45	0	0	5	30	0	0	0	0	0	0	1	75	0	0	1	270
48	0	0	0	0	0	0	7	65	0	0	4	30	0	0	2	20	1	15	0	0	1	25	1	20
49	0	0	0	0	0	0	5	30	0	0	3	15	0	0	2	15	0	0	2	45	1	60	0	0
50	2	90	4	180	0	0	0	0	7	50	3	120	0	0	2	60	0	0	1	180	2	360	0	0
51	0	0	5	60	5	100	0	0	0	0	7	40	1	60	1	400	1	120	7	60	5	50	2	60
52	2	15	3	15	2	20	6	60	0	0	3	15	0	0	1	150	1	60	1	90	2	60	0	0
53	0	0	0	0	5	30	5	30	0	0	0	0	0	0	2	10	0	0	1	45	2	30	1	60
54	0	0	0	0	0	0	2	50	0	0	0	0	0	0	4	15	0	0	0	0	3	60	0	0
55	0	0	0	0	0	0	3	20	1	20	1	10	2	25	1	15	3	15	3	20	4	90	7	15
56	0	0	0	0	5		7		0	0	7		0	0	1		0	0	2		6		0	0
57	0	0	0	0	0	0	7	50	0	0	0	0	0	0	0	0	0	0	0	0	4	90	0	0
58	0	0	1	30	0	0	0	0	0	0	1	30	1	20	1	10	0	0	2	25	3	40	0	0
59	2	90	3	60	5	80	0	0	0	0	5	20	0	0	2	30	0	0	1	60	0	0	0	0
60	0	0	5	20	7	180	7	100	1	15	7	30	0	0	2	20	0	0	5	60	3	60	2	60
61	0	0	0	0	7	60	7	120	0	0	7	60	4	60	4	60	3	30	3	60	0	0	0	0
62	0	0	1	25	1	15	2	45	5	80	0	0	0	0	7	45	0	0	0	0	3	45	1	60
63	2	60	4	60	5	20	2	20	1	40	6	30	0	0	4	30	0	0	1	20	2	30	2	40
64	1	20	3	60	3	40	1	15	7	15	7	20	0	0	1	60	3	20	2	45	2	45	0	0
65	0	0	1	10	3	10	2	20	2	15	1	40	3	40	7	10	0	0	2	60	1	20	1	20
66	0	0	3	10	0	0	0	0	6	25	6	28	0	0	5	30	6	25	3	60	3	60	2	60
67	0	0	4	30	1	10	2	25	1	60	7	60	0	0	1	180	1	60	3	10	2	60	1	45
68	0	0	2	30	0	0	2	270	6	25	2	30	2	45	1	20	0	0	1	30	1	60	2	60
69	0	0	1	10	1	10	4	30	2	40	3	15	0	0	1	75	0	0	6	20	1	80	0	0
70	0	0	4	420	1	25	7	140	7	20	0	0	0	0	7	20	0	0	2	90	0	0	1	20
71	1	10	0	0	0	0	5	90	0	0	5	20	0	0	2	10	1	10	2	60	0	0	6	60
72	0	0	0	0	0	0	6	70	0	0	6	10	0	0	1	50	0	0	0	0	2	45	2	45
73	0	0	0	0	0	0	1	25	0	0	0	0	0	0	2	30	0	0	1	120	0	0	0	0
74	0	0	0	0	2	10	7	110	0	0	2	30	0	0	2	120	0	0	2	120	6	40	0	0
75	0	0	1	30	0	0	7	30	0	0	3	145	0	0	0	0	0	0	0	0	0	0	0	0
76	5	180	5	200	0	0	1	20	7	30	2	60	0	0	4	45	0	0	0	0	0	0	0	0
77	0	0	0	0	0	0	3	50	5	120	0	0	0	0	0	0	0	0	0	0	1	60	0	0
78	3	120	2	60	1	30	5	140	2	30	2	30	4	240	2	60	2	60	2	120	0	0	0	0
79	0	0	0	0	1	20	7	90	1	20	1	20	0	0	0	0	0	0	2	45	2	45	0	0
80	0	0	0	0	2	50	0	0	7	30	3	45	0	0	4	20	0	0	0	0	4	120	0	0
81	0	0	1	15	1	20	5	35	1	30	2	20	0	0	0	0	0	0	2	60	1	90	0	0
82	0	0	5	15	0	0	0	0	5	15	0	0	0	0	2	20	0	0	2	10	4	80	6	20
83	0	0	1	30	0	0	5	20	1	15	1	30	0	0	1	60	0	0	1	40	3	30	3	30
84	0	0	4	10	0	0	7	100	0	0	2	20	0	0	2	10	0	0	0	0	4	67.5	0	0
85	0	0	1	60	0	0	7	40	1	20	1	10	0	0	1	60	5	30	0	0	2	90	1	40
86	4	45	5	240	0	0	7	50	0	0	5	30	0	0	0	0	1	40	0	0	3	60	0	0
87	0	0	1	40	0	0	7	30	1	25	0	0	0	0	1	60	2	45	1	120	0	0	0	0
88	0	0	5	60	0	0	0	0	6	25	0	0	0	0	3	30	0	0	0	0	0	0	0	0
89	0	0	1	30	1	45	7	40	0	0	7	30	0	0	1	40	1	20	0	0	4	45	1	50
90	0	0	3	20	3	20	7	45	1	15	7	50	0	0	2	10	0	0	0	0	3	20	0	0
91	0	0	0	0	0	0	5	35	0	0	0	0	0	0	1	180	0	0	1	45	1	60	1	60
92	0	0	0	0	0	0	1	180	5	25	0	0	2	120	1	90	1	30	3	90	0	0	1	15
93	0	0	0	0	0	0	4	120	1	20	0	0	1	120	3	15	1	60	1	180	0	0	0	0
94	0	0	1	60	1	60	7	60	0	0	3	60	3	20	2	20	7	20	3	120	0	0	0	0
95	0	0	1	20	0	0	7	30	0	0	5	10	1	360	2	90	2	45	3	50	1	60	0	0
96	0	0	4	300	0	0	7	65	0	0	2	60	1	60	1	60	0	0	0	0	1	90	0	0
97	3	20	4	20	0	0	0	0	7	100	0	0	0	0	5	10	1	60	0	0	2	180	2	30
98	0	0	0	0	0	0	7	30	0	0	2	20	0	0	0	0	0	0	0	0	2	60	2	150
99	0	0	1	30	0	0	7	20	0	0	3	18	0	0	2	45	2	20	2	15	1	60	2	60
100	0	0	0	0	0	0	7	20	0	0	0	0	0	0	1	30	1	15	0	0	1	60	0	0
101	0	0	0	0	0	0	7	20	0	0	7	10	0	0	3	20	0	0	4	10	5	60	1	150
102	0	0	0	0	0	0	5	23	0	0	2	12	1	120	2	40	0	0	2	15	4	120	1	40
103	0	0	0	0	0	0	7	35	1	20	2	15	0	0	0	0	0	0	0	0	0	0	2	70
104	0	0	1	15	0	0	7	90	0	0	1	20	0	0	1	60	0	0	1	60	5	90	0	0
105	0	0	0	0	0	0	6	35	1	10	6	23	0	0	2	60	0	0	0	0	1	60	1	40
106	0	0	2	15	0	0	7	70	2	20	0	0	0	0	1	20	0	0	0	0	1	150	2	90
107	0	0	0	0	0	0	6	90	0	0	5	20	0	0	1	240	0	0	1	510	0	0	0	0
108	0	0	0	0	0	0	6	18	0	0	5	68	0	0	1	120	0	0	1	150	0	0	0	0
109	0	0	0	0	1		4	80	0	0	2	30	1	60	1	60	0	0	1	90	0	0	0	0
110	0	0	0	0	0	0	7	30	5	50	1	10	0	0	2	25	0	0	4	35	0	0	1	60
111	0	0	0	0	0	0	7	20	0	0	0	0	0	0	0	0	2	15	1	540	0	0	1	40
112	0	0	3	15	2	20	6	100	0	0	4	25	0	0	4	30	0	0	1	30	0	0	0	0
113	0	0	0	0	2	10	7	45	0	0	2	10	0	0	2	30	1	15	0	0	5	120	2	60
114	0	0	0	0	3	40	6	30	3	30	7	20	0	0	1	20	0	0	4	30	4	30	0	0
115	0	0	3	60	0	0	7	80	0	0	2	40	1	60	3	30	1	15	2	40	0	0	0	0
116	0	0	3	10	3	10	7	81	0	0	0	0	0	0	4	15	0	0	0	0	2	45	0	0
117	0	0	0	0	0	0	5	60	0	0	1	20	0	0	1	30	1	15	1	30	3	75	0	0
118	0	0	0	0	0	0	5	75	0	0	0	0	0	0	2	30	1	20	0	0	2	60	3	60
119	5	15	5	15	1	30	7	70	0	0	7	30	2	180	3	30	0	0	7	25	2	45	0	0
120	0	0	2	10	4	10	5	50	2	15	0	0	0	0	3	15	0	0	0	0	3	60	0	0
121	0	0	1	30	0	0	7	60	0	0	0	0	0	0	2	20	0	0	0	0	0	0	0	0
122	0	0	4	30	4	60	5	40	2	10	5	60	1	60	1	60	1	300	0	0	2	170	2	60
123	0	0	0	0	0	0	2	25	4	50	0	0	0	0	0	0	2	30	2	30	2	45	0	0
124	0	0	0	0	0	0	6	20	0	0	3	20	0	0	1	10	0	0	1	10	2	45	3	45
125	0	0	1	20	2	30	1	20	5	25	2	60	2	10	3	20	0	0	4	90	2	45	1	150
126	0	0	2	15	0	0	6	80	0	0	0	0	1	30	5	30	2	20	0	0	2	60	0	0
127	0	0	0	0	0	0	7	40	3	15	0	0	1	60	2	60	2	15	7	50	2	40	1	20
128	0	0	0	0	0	0	4	30	0	0	6	20	0	0	2	15	0	0	1	90	2	60	0	0
129	0	0	3	20	0	0	2	25	4	30	5	15	0	0	3	10	0	0	3	10	4	30	1	30
130	0	0	2	60	0	0	2	30	0	0	3	30	0	0	1	15	3	30	0	0	3	80	1	30
131	0	0	0	0	0	0	5	120	2	120	0	0	0	0	1	120	0	0	1	100	3	100	0	0
132	0	0	0	0	0	0	7	45	0	0	5	30	0	0	2	20	4	15	2	40	0	0	0	0
133	0	0	0	0	0	0	5	60	0	0	7	30	0	0	3	60	2	20	4	30	4	35	0	0
134	0	0	5	180	0	0	5	10	0	0	0	0	0	0	1	120	0	0	1	90	3	90	1	20
135	1	15	4	60	5	45	7	50	0	0	7	90	0	0	0	0	3	10	5	90	2	30	0	0
136	1	30	3	30	5	90	3	60	7	25	7	10	1	180	5	30	3	20	4	10	4	30	2	30
137	0	0	3	20	1	10	7	30	0	0	2	20	0	0	2	15	2	10	1	240	1	90	2	15
138	0	0	0	0	0	0	0	0	7	25	1	60	0	0	1	30	1	20	1	60	2	90	3	60
139	0	0	0	0	0	0	2	30	5	25	1	30	0	0	0	0	0	0	1	40	5	75	0	0
140	0	0	0	0	0	0	7	35	0	0	7	35	0	0	1	60	0	0	4	15	3	60	0	0
141	0	0	0	0	0	0	4	20	1	15	4	25	2	480	2	120	0	0	0	0	1	45	0	0
142	1	10	0	0	6	40	6	60	1	15	7	10	1	20	3	15	5	15	1	30	1	30	1	20
143	1	30	5	60	5	30	7	60	0	0	5	60	0	0	3	30	0	0	5	90	0	0	0	0
144	0	0	0	0	0	0	5	70	0	0	5	20	0	0	2	10	0	0	0	0	5	60	2	180
145	0	0	0	0	0	0	2	120	5	20	2	240	4	180	1	60	0	0	0	0	0	0	0	0
146	0	0	0	0	0	0	5	45	0	0	4	50	0	0	3	60	0	0	1	60	2	45	0	0
147	0	0	0	0	0	0	5	60	0	0	3	60	0	0	2	40	3	60	3	60	3	60	0	0
148	2	60	3	180	0	0	6	14	1	120	0	0	1	120	2	180	1	120	2	10	1	50	0	0
149	0	0	0	0	0	0	6	26	1	240	2	20	0	0	1	20	0	0	1	20	1	120	1	120
150	0	0	3	38	0	0	7	60	0	0	0	0	0	0	2	10	2	45	1	75	2	60	0	0
151	0	0	0	0	0	0	2	60	0	0	7	20	0	0	0	0	0	0	0	0	0	0	0	0
152	0	0	0	0	0	0	2	30	1	50	6	20	0	0	0	0	2	40	0	0	1	140	0	0
153	0	0	0	0	2	20	7	180	0	0	1	30	0	0	1	20	0	0	1	60	0	0	1	20
154	1	240	5	400	5	300	7	80	1	20	6	90	0	0	2	40	0	0	2	30	0	0	0	0
155	0	0	0	0	0	0	7	40	0	0	2	30	0	0	5	30	0	0	2	30	0	0	0	0
156	0	0	5	30	5	200	1	40	5	30	1	48	0	0	3	70	3	45	0	0	1	48	0	0
157	0	0	0	0	3	11	5	180	0	0	0	0	0	0	2	120	0	0	1	20	1	60	0	0
158	2	30	3	120	3	30	7	10	0	0	3	20	1	10	0	0	0	0	0	0	0	0	3	120
159	0	0	2	30	0	0	7	40	0	0	0	0	0	0	0	0	0	0	2	60	0	0	2	30
160	4	240	2	90	5	120	7	60	0	0	2	20	1	30	0	0	0	0	0	0	0	0	0	0
161	3	300	2	90	0	0	7	45	2	30	2	30	7	60	2	45	5	30	2	30	0	0	2	30
162	0	0	5	120	0	0	3	110	1	140	3	60	0	0	0	0	1	60	2	60	2	190	1	60
163	0	0	5	480	5	420	5	20	0	0	0	0	0	0	3	60	2	60	0	0	0	0	0	0
164	1	120	5	30	1	40	7	90	0	0	3	20	2	180	2	240	1	80	2	240	0	0	0	0
165	2	120	5	300	5	360	5	45	0	0	2	20	0	0	0	0	0	0	2	30	0	0	0	0
166	0	0	7	300	0	0	2	10	0	0	2	15	2	60	2	180	0	0	1	45	0	0	1	15
167	6	525	6	525	6	300	5	60	0	0	7	150	1	180	2	240	1	120	1	180	2	300	1	180
168	4	120	5	120	2	60	7	120	0	0	1	60	0	0	0	0	0	0	1	60	2	60	1	30
169	2	15	4	90	4	40	5	90	0	0	4	40	0	0	1	15	0	0	2	40	3	90	2	90
170	5	300	5	120	2	60	7	120	0	0	1	60	1	60	0	0	0	0	0	0	0	0	0	0
171	3	50	3	30	0	0	7	50	0	0	2	60	2	30	3	45	0	0	4	30	5	85	0	0
172	0	0	4	20	0	0	7	60	2	10	1	20	0	0	1	30	0	0	1	30	1	60	1	10
173	5	180	4	240	0	0	7	60	0	0	1	15	5	150	2	20	1	30	2	15	0	0	0	0
174	3	30	5	30	5	300	7	240	3	35	7	30	0	0	4	20	1	10	3	30	0	0	5	40
175	2	30	5	60	5	20	1	120	7	30	0	0	0	0	0	0	0	0	0	0	0	0	0	0
176	5	60	5	360	5	50	6	50	2	25	5	15	1	20	0	0	1	30	1	50	1	15	1	30
177	0	0	2	60	0	0	7	60	0	0	0	0	0	0	1	60	0	0	2	60	0	0	0	0
178	0	0	5	480	5	20	6	30	2	30	3	20	0	0	0	0	1	20	2	15	0	0	1	20
179	0	0	1	20	0	0	7	300	2	90	0	0	0	0	1	60	1	30	1	45	2	90	0	0
180	5	30	5	480	5	40	7	40	1	15	4	10	0	0	2	20	0	0	2	60	3	80	3	40
181	5	120	5	180	2	10	2	70	6	90	1	20	0	0	2	60	0	0	0	0	1	240	0	0
182	0	0	0	0	0	0	6	18	0	0	4	10	0	0	1	10	0	0	1	20	2	40	1	10
183	4	60	4	60	0	0	6	45	0	0	2	20	0	0	1	20	4	60	0	0	0	0	0	0
184	4	105	5	30	3	20	7	105	0	0	2	10	2	15	0	0	1	10	1	20	2	15	0	0
185	3	90	6	300	0	0	6	20	0	0	2	15	0	0	0	0	0	0	0	0	0	0	0	0
186	2	60	4	270	2	30	7	20	0	0	1	10	2	20	2	20	0	0	2	10	0	0	0	0
187	1	60	4	165	3	180	2	300	4	10	4	360	0	0	4	260	2	200	5	200	0	0	4	90
188	7	60	7	240	0	0	7	60	0	0	2	15	0	0	1	20	0	0	0	0	0	0	0	0
189	2	30	5	120	2	40	7	18	0	0	4	25	0	0	3	30	0	0	3	20	0	0	0	0
190	7	50	2	30	7	110	7	75	0	0	5	30	5	55	1	150	2	130	7	40	4	95	3	30
191	4	360	7	420	5	120	7	180	0	0	0	0	0	0	0	0	0	0	2	30	0	0	0	0
192	5	20	5	30	2	25	6	15	0	0	4	14	0	0	2	20	0	0	1	10	0	0	0	0
193	2	30	4	60	2	20	7	30	0	0	7	20	3	15	3	10	2	10	4	30	3	90	2	40
194	0	0	4	180	1	120	1	45	0	0	0	0	0	0	1	120	0	0	1	45	0	0	0	0
195	0	0	0	0	4	150	6	25	0	0	2	30	0	0	1	60	0	0	0	0	0	0	1	270
196	2	120	2	20	1	50	6	13	0	0	1	30	0	0	2	15	0	0	1	30	0	0	0	0
197	0	0	0	0	1	120	7	30	1	20	1	20	1	30	0	0	2	20	2	60	6	90	0	0
198	1	15	2	30	0	0	5	20	0	0	3	10	0	0	1	30	0	0	5	20	0	0	1	120
199	0	0	1	10	5	360	5	20	4	20	2	10	0	0	1	10	0	0	0	0	1	270	2	20
200	0	0	0	0	1	20	7	53	0	0	7	30	2	30	3	90	5	30	1	30	2	90	0	0
201	2	60	2	30	0	0	4	30	2	90	1	90	0	0	1	20	0	0	1	30	2	90	1	30
202	0	0	3	10	1	10	7	120	0	0	4	13	0	0	3	60	0	0	0	0	0	0	1	60
203	0	0	0	0	0	0	6	60	0	0	3	15	0	0	2	30	0	0	1	20	0	0	0	0
204	0	0	2	20	7	50	7	45	0	0	7	120	0	0	0	0	1	30	7	120	0	0	0	0
205	0	0	0	0	1	45	6	45	0	0	1	15	0	0	1	60	1	30	0	0	0	0	1	185
206	2	40	2	20	4	420	4	60	0	0	2	20	0	0	2	30	0	0	1	120	0	0	1	30
207	2	20	1	15	3	180	7	120	0	0	7	10	1	15	1	60	0	0	2	15	1	360	0	0
208	0	0	0	0	1	30	4	15	0	0	4	15	0	0	2	30	0	0	2	10	1	90	1	30
209	0	0	1	10	3	20	7	30	0	0	2	60	0	0	2	20	0	0	1	30	1	120	1	60
210	0	0	5	480	0	0	7	60	0	0	0	0	0	0	2	30	2	30	0	0	0	0	0	0
211	0	0	5	480	0	0	7	60	0	0	0	0	0	0	0	0	2	10	0	0	0	0	0	0
212	1	20	0	0	2	15	7	60	0	0	1	15	0	0	3	90	0	0	1	35	0	0	0	0
213	0	0	5	30	2	20	7	60	0	0	3	20	2	25	1	30	0	0	1	40	3	80	0	0
214	0	0	5	480	5	30	5	50	0	0	3	30	0	0	1	30	0	0	1	50	0	0	2	40
215	5	120	5	180	4	20	5	40	0	0	5	15	0	0	1	60	0	0	3	90	0	0	0	0
216	5	120	5	180	3	15	6	60	0	0	0	0	0	0	0	0	0	0	1	90	1	45	0	0
217	1	120	4	360	5	480	6	60	0	0	0	0	0	0	1	120	2	60	0	0	0	0	0	0
218	0	0	0	0	0	0	7	45	0	0	0	0	0	0	1	120	0	0	0	0	1	60	2	75
219	0	0	6	300	0	0	7	45	2	40	2	60	2	105	2	60	1	60	1	120	1	90	1	60
220	0	0	0	0	0	0	7	35	0	0	3	10	0	0	2	60	0	0	0	0	0	0	0	0
221	0	0	1	20	0	0	7	20	0	0	0	0	0	0	2	60	0	0	0	0	0	0	0	0
222	0	0	0	0	0	0	2	15	0	0	7	40	0	0	7	120	0	0	2	60	0	0	0	0
223	0	0	0	0	0	0	7	15	3	10	0	0	2	150	1	30	0	0	0	0	0	0	0	0
224	5	180	5	120	2	60	5	120	0	0	5	20	0	0	7	40	3	10	5	20	1	60	0	0
225	0	0	1	10	0	0	7	20	0	0	0	0	1	360	1	60	0	0	1	30	0	0	0	0
226	0	0	5	360	0	0	7	105	1	120	0	0	0	0	5	75	1	15	1	120	2	75	1	90
227	0	0	0	0	0	0	7	40	0	0	1	10	0	0	0	0	0	0	0	0	1	35	0	0
228	0	0	3	20	0	0	7	25	4	30	1	30	1	15	0	0	1	45	1	120	3	150	0	0
229	4	15	5	90	6	70	7	15	5	10	7	60	6	15	7	40	6	60	7	90	1	15	1	15
230	0	0	0	0	7	240	0	0	0	0	7	30	0	0	4	20	0	0	3	20	0	0	0	0
231	0	0	0	0	0	0	5	20	0	0	3	35	0	0	1	20	0	0	3	35	0	0	0	0
232	1	15	7	360	0	0	7	60	0	0	2	90	1	60	1	30	1	60	1	120	0	0	0	0
233	0	0	2	100	0	0	7	20	0	0	1	60	3	40	7	60	3	10	1	60	0	0	0	0
234	0	0	2	90	0	0	7	70	0	0	3	45	2	20	1	20	0	0	0	0	0	0	0	0
235	1	25	0	0	0	0	5	90	0	0	5	20	0	0	0	0	0	0	0	0	0	0	0	0
236	3	30	4	40	2	15	7	60	0	0	7	20	0	0	1	10	0	0	2	20	0	0	0	0
237	1	90	0	0	7	20	6	75	0	0	6	20	0	0	4	30	0	0	5	60	0	0	0	0
238	1	20	4	60	0	0	7	50	0	0	3	20	0	0	1	15	0	0	4	40	2	75	2	75
239	0	0	1	15	0	0	7	90	0	0	1	10	0	0	0	0	0	0	1	15	0	0	0	0
240	2	20	4	20	7	20	7	40	1	30	7	20	2	20	7	30	7	20	7	60	3	30	4	15
241	4	40	5	40	4	30	7	15	4	10	4	25	4	30	3	15	7	12	2	20	2	25	0	0
242	3	15	6	90	7	180	7	45	0	0	1	20	2	60	2	30	0	0	0	0	0	0	0	0
243	0	0	5	120	4	240	7	120	0	0	0	0	1	60	2	120	1	20	0	0	3	120	0	0
244	2	30	2	20	1	10	4	120	0	0	1	10	2	60	2	40	1	60	1	10	0	0	0	0
245	0	0	3	20	7	120	7	80	7	18	6	38	0	0	0	0	6	20	2	20	0	0	0	0
246	0	0	0	0	0	0	7	120	4	45	0	0	0	0	0	0	0	0	0	0	5	45	1	30
247	2	180	5	360	0	0	6	150	0	0	0	0	0	0	2	30	0	0	1	90	6	90	0	0
248	7	180	7	300	0	0	7	150	0	0	0	0	7	60	0	0	0	0	0	0	0	0	0	0
249	1	30	4	180	2	15	7	60	0	0	1	15	0	0	0	0	1	20	1	30	1	120	1	30
250	1	60	1	45	0	0	6	45	0	0	2	10	0	0	0	0	0	0	0	0	1	120	0	0
251	3	180	4	480	0	0	4	60	0	0	0	0	3	540	1	60	2	60	0	0	0	0	0	0
252	0	0	0	0	0	0	7	30	0	0	0	0	1	60	2	60	4	60	5	60	0	0	2	20
253	0	0	0	0	0	0	7	60	0	0	2	45	0	0	2	30	0	0	1	60	0	0	5	10
254	0	0	0	0	0	0	6	45	2	80	2	35	0	0	0	0	1	30	1	270	0	0	1	90
255	2	35	4	60	2	20	5	35	5	10	5	10	2	30	1	30	1	20	7	30	5	120	5	20
256	5	60	5	80	3	60	5	30	0	0	2	30	2	20	2	30	5	15	1	120	3	240	0	0
257	0	0	2	10	3	20	1	20	3	20	3	15	0	0	2	10	0	0	3	60	3	50	2	15
258	3	180	4	300	2	80	5	150	0	0	2	30	1	30	1	20	0	0	3	70	2	100	2	30
259	1	10	3	30	0	0	7	30	0	0	1	30	0	0	0	0	0	0	0	0	1	90	0	0
260	0	0	3	30	4	15	6	240	0	0	7	30	5	150	2	30	2	30	4	40	5	150	0	0
261	0	0	5	240	0	0	7	80	0	0	5	25	0	0	2	95	1	15	1	10	0	0	0	0
262	0	0	0	0	0	0	7	60	0	0	0	0	0	0	2	40	0	0	1	60	0	0	0	0
263	2	45	2	45	1	15	4	20	7	10	2	10	0	0	7	15	7	10	3	10	2	60	5	40
264	4	500	4	700	1	20	4	25	4	30	4	10	0	0	1	60	0	0	1	60	1	60	0	0
265	4	38	2	75	4	45	4	60	2	25	4	60	4	45	2	23	0	0	4	38	1	60	1	50
266	2	15	0	0	5	20	6	30	0	0	2	10	0	0	1	20	0	0	0	0	0	0	0	0
267	4	60	3	60	2	10	2	45	5	15	1	30	0	0	0	0	1	20	2	30	0	0	0	0
268	1	60	1	50	0	0	5	30	0	0	3	60	0	0	0	0	0	0	0	0	2	120	1	30
269	7	300	7	90	7	60	7	30	0	0	0	0	0	0	1	60	2	40	1	300	0	0	0	0
270	3	45	3	120	0	0	6	50	0	0	1	30	0	0	1	120	2	30	1	15	4	45	4	15
271	4	60	4	240	4	180	4	120	0	0	1	420	0	0	4	30	2	60	4	10	3	60	2	60
272	2	30	3	40	4	60	7	60	0	0	3	20	2	15	1	10	2	15	2	15	0	0	1	30
273	0	0	3	65	0	0	7	45	0	0	7	60	0	0	0	0	0	0	2	30	0	0	0	0
274	3	30	5	60	0	0	6	30	2	10	2	20	0	0	3	20	0	0	0	0	0	0	0	0
275	0	0	5	300	0	0	7	45	0	0	3	30	2	15	4	15	0	0	0	0	4	90	0	0
276	4	60	4	60	5	30	7	10	0	0	7	20	7	60	1	30	0	0	2	60	6	60	0	0
277	0	0	0	0	0	0	2	15	0	0	0	0	0	0	0	0	0	0	1	10	0	0	0	0
278	4	400	4	100	4	450	4	300	0	0	7	300	1	20	2	50	0	0	1	50	0	0	0	0
279	2	20	3	60	5	180	1	120	0	0	0	0	0	0	0	0	0	0	1	10	5	70	0	0
280	3	20	5	45	6	15	6	50	1	30	6	20	0	0	7	30	1	20	2	60	3	30	1	20
281	0	0	4	210	0	0	5	80	0	0	4	15	0	0	3	20	0	0	0	0	1	30	1	120
282	6	120	4	90	6	60	7	150	0	0	5	60	5	60	6	60	3	15	6	90	5	120	3	60
283	2	60	4	320	1	12	7	55	0	0	2	15	0	0	2	10	0	0	3	20	2	30	1	15
284	2	20	7	504	0	0	7	12	0	0	0	0	2	30	0	0	0	0	0	0	0	0	0	0
285	2	120	3	80	1	60	5	120	0	0	5	40	0	0	0	0	3	10	3	30	0	0	0	0
286	0	0	6	30	5	30	0	0	5	20	0	0	0	0	4	20	3	10	0	0	0	0	4	60
287	1	10	0	0	0	0	5	55	6	20	0	0	0	0	2	20	0	0	1	20	3	50	0	0
288	0	0	2	30	2	20	7	30	7	30	2	20	1	20	2	30	3	30	1	120	1	30	2	30
289	0	0	0	0	0	0	6	20	2	15	1	15	0	0	1	45	0	0	1	15	3	55	0	0
290	0	0	0	0	0	0	7	55	0	0	5	20	0	0	1	30	0	0	0	0	2	38	0	0
291	0	0	0	0	5	120	7	60	1	45	7	20	0	0	2	30	2	15	2	60	0	0	1	45
292	0	0	5	30	3	60	4	50	3	13	0	0	2	20	1	10	0	0	0	0	0	0	0	0
293	0	0	1	10	0	0	4	60	0	0	1	40	0	0	2	120	1	30	0	0	4	90	1	60
294	0	0	2	10	1	10	2	105	7	20	3	15	0	0	2	60	0	0	0	0	4	45	1	60
295	0	0	0	0	5	15	6	30	0	0	6	55	2	25	0	0	0	0	0	0	3	50	1	60
296	3	90	2	30	0	0	6	30	3	30	0	0	0	0	1	20	0	0	1	60	3	120	0	0
297	0	0	1	30	0	0	7	40	0	0	0	0	0	0	1	30	0	0	4	30	2	70	5	30
298	0	0	5	50	0	0	2	120	0	0	0	0	0	0	6	60	4	20	0	0	2	60	3	240
299	4	180	4	240	4	60	3	100	0	0	0	0	0	0	5	30	0	0	2	100	3	150	3	150
300	3	300	4	540	0	0	7	120	7	20	2	60	0	0	0	0	0	0	2	60	4	120	0	0
301	4	60	5	180	3	180	7	20	2	10	7	20	0	0	2	30	2	30	2	30	1	15	1	30
302	0	0	1	60	2	75	5	30	0	0	0	0	0	0	2	23	1	30	7	45	2	90	1	90
303	3	120	4	360	5	420	6	40	0	0	0	0	1	60	7	20	7	120	0	0	0	0	0	0
